# Supplementary material for: Parasitic plants in Europe: ecological niches and spatial patterns
Source: Plant Biol (Stuttg). 2025 Sep 18;27(7):1285–99. doi: 10.1111/plb.70099 (PMC12631522; doi:10.1111/plb.70099)
Supplement: Supplementary file 2 — Appendix S2. Additional information on the occurrence of parasitic plant species in EUNIS habitat types and the most common habitat types for all parasitic plant species. [file PLB-27-1285-s003.xlsx]

## Sheet: APPENDIX S2
Appendix S2. Additional information on the occurrence of the most common parasitic plant species for habitat types and the most common habitat types for all parasitic plant species
Supporting information for Fahs, N., Axmanová, I., Svenning, J.-C., Padullés Cubino, J., Biurrun, I., Boch, S., Campos, J.A., Čarni, A., Dengler, J., Garbolino, E., Heinken, T., Knotková, K. and Těšitel, J.: Parasitic plants in Europe: ecological niches and spatial patterns
TABLE S2.1. Overview of the occurrence of parasitic plants in EUNIS habitat types (broad level) and plot statistics for each habitat type.
TABLE S2.2. Overview of the occurrence of parasitic plants in EUNIS habitat types (fine level) and plot statistics for each habitat type.
TABLE S2.3. Overview of the EUNIS habitat types (fine and broad level) individual parasitic plants most commonly occur in.

## Sheet: TABLE S2.1
TABLE S2.1. Overview of the occurrence of parasitic plants in EUNIS habitat types (broad level) and plot statistics for each habitat type.
Note: Taxa are defined at least on the genus level. Colour coding always shows dark - high occurrence, light - low occurrence (excluding 0 occurrences). Taxa occuring less than 5 times are shown in grey.
EUNIS habitat - broad level (1st level)		General habitat information						All parasites														Euphytoid hemiparasites														Obligate root parasites
Code	Name	Number of plots in the dataset	Total species number in the dataset	Mean species number per plot	Plot size minimum	Plot size median	Plot size maximum	Number of plots including a parasite	Percentage of plots of the habitat type including a parasite	Number of parasite species in the habitat type	Share of parasite species of the habitat species pool	Most common parasite1	Count occurrence of the most common parasite1	Most common parasite2	Count occurrence of the most common parasite2	Most common parasite3	Count occurrence of the most common parasite3	Most common parasite4	Count occurrence of the most common parasite4	Most common parasite5	Count occurrence of the most common parasite5	Number of plots including a euphytoid hemiparasite	Percentage of plots of the habitat type including a euphytoid hemiparasite	Number of euphytoid hemiparasite species in the habitat type	Share of euphytoid hemiparasite species of the habitat species pool	Most common euphytoid hemiparasite1	Count occurrence of the most common euphytoid hemiparasite1	Most common euphytoid hemiparasite2	Count occurrence of the most common euphytoid hemiparasite2	Most common euphytoid hemiparasite3	Count occurrence of the most common euphytoid hemiparasite3	Most common euphytoid hemiparasite4	Count occurrence of the most common euphytoid hemiparasite4	Most common euphytoid hemiparasite5	Count occurrence of the most common euphytoid hemiparasite5	Number of plots including an obligate root parasite	Percentage of plots of the habitat type including an obligate root parasite	Number of obligate root parasite species in the habitat type	Share of obligate root parasite species of the habitat species pool	Most common obligate root parasite1	Count occurrence of the most common obligate root parasite1	Most common obligate root parasite2	Count occurrence of the most common obligate root parasite2	Most common obligate root parasite3	Count occurrence of the most common obligate root parasite3	Most common obligate root parasite4	Count occurrence of the most common obligate root parasite4	Most common obligate root parasite5	Count occurrence of the most common obligate root parasite5
M	Coastal saltmarshes	13354	1430	8.28201	1	9	1000	787	5.89337	27	1.88811	Odontites vulgaris aggr.	565	Euphrasia tetraquetra	39	Euphrasia rostkoviana	37	Odontites litoralis	37	Pedicularis palustris	34	769	5.75857	18	1.25874	Odontites vulgaris aggr.	565	Euphrasia tetraquetra	39	Euphrasia rostkoviana	37	Odontites litoralis	37	Pedicularis palustris	34	13	0.0973491	6	0.41958	Phelipanche lanuginosa	4	Orobanche cernua	3	Phelipanche arenaria	3	Cynomorium coccineum	1	Phelipanche mutelii	1
N	Coastal sand and cliff habitats	24506	3153	12.0567	1	15	1000	1989	8.11638	60	1.90295	Euphrasia stricta	396	Rhinanthus minor	261	Melampyrum pratense	250	Pedicularis palustris	240	Euphrasia rostkoviana	236	1691	6.90035	29	0.919759	Euphrasia stricta	396	Rhinanthus minor	261	Melampyrum pratense	250	Pedicularis palustris	240	Euphrasia rostkoviana	236	236	0.963029	23	0.729464	Orobanche caryophyllacea	59	Orobanche minor	34	Orobanche sanguinea	27	Orobanche	24	Orobanche artemisiae-campestris	18
Q	Wetlands	91846	2876	10.6517	1	15	1000	5766	6.2779	70	2.43394	Pedicularis palustris	2086	Bartsia alpina	1143	Pedicularis sylvatica	609	Melampyrum pratense	559	Euphrasia rostkoviana	488	5723	6.23108	61	2.121	Pedicularis palustris	2086	Bartsia alpina	1143	Pedicularis sylvatica	609	Melampyrum pratense	559	Euphrasia rostkoviana	488	17	0.0185092	3	0.104312	Orobanche	8	Orobanche flava	6	Tozzia alpina	2	Orobanche minor	1
R	Grasslands	389335	9559	22.9811	1	19.63	1000	83354	21.4093	226	2.36426	Rhinanthus minor	19174	Euphrasia rostkoviana	8504	Rhinanthus angustifolius	6253	Euphrasia stricta	5055	Bartsia alpina	3896	79418	20.3984	167	1.74704	Rhinanthus minor	19174	Euphrasia rostkoviana	8504	Rhinanthus angustifolius	6253	Euphrasia stricta	5055	Bartsia alpina	3896	3794	0.974482	44	0.460299	Orobanche gracilis	932	Orobanche	513	Orobanche caryophyllacea	495	Orobanche alba	412	Orobanche teucrii	312
S	Heathlands, scrub and tundra	67215	7713	18.4597	1	30	1000	12170	18.1061	175	2.2689	Bartsia alpina	1626	Melampyrum pratense	1114	Euphrasia minima	928	Osyris alba	928	Melampyrum sylvaticum	636	10573	15.7301	125	1.62064	Bartsia alpina	1626	Melampyrum pratense	1114	Euphrasia minima	928	Osyris alba	928	Melampyrum sylvaticum	636	1067	1.58744	35	0.453779	Cytinus hypocistis	470	Orobanche rapum-genistae	153	Orobanche	74	Orobanche gracilis	72	Orobanche latisquama	70
T	Forest	227229	7508	26.0998	1	200	1000	37273	16.4033	156	2.07778	Melampyrum pratense	17211	Melampyrum sylvaticum	6936	Melampyrum nemorosum aggr.	3928	Osyris alba	2290	Viscum album	1309	33622	14.7965	103	1.37187	Melampyrum pratense	17211	Melampyrum sylvaticum	6936	Melampyrum nemorosum aggr.	3928	Osyris alba	2290	Thesium alpinum	762	2588	1.13894	40	0.532765	Lathraea squamaria	936	Orobanche hederae	337	Lathraea clandestina	279	Orobanche	251	Orobanche gracilis	158
U	Inland sparsely vegetated habitats	5967	3849	9.95894	1	10	1000	307	5.14496	61	1.58483	Euphrasia salisburgensis	50	Bartsia alpina	29	Pedicularis lapponica	29	Pedicularis rostratocapitata	17	Thesium alpinum	16	288	4.82655	53	1.37698	Euphrasia salisburgensis	50	Bartsia alpina	29	Pedicularis lapponica	29	Pedicularis rostratocapitata	17	Thesium alpinum	16	4	0.0670354	4	0.103923	Orobanche alba	1	Orobanche caryophyllacea	1	Orobanche cernua	1	Phelipanche purpurea	1
[truncated: 28 more columns]

## Sheet: TABLE S2.2
TABLE S2.2. Overview of the occurrence of parasitic plants in EUNIS habitat types (fine level) and plot statistics for each habitat type.
Note: Taxa are defined at least on the genus level. Colour coding always shows dark - high occurrence, light - low occurrence (excluding 0 occurrences). Taxa occuring less than 5 times are shown in grey.
EUNIS habitat - fine level (3rd level)		General habitat information						All parasites																				Euphytoid hemiparasites																		Obligate root parasites
Code	Name	Number of plots in the dataset	Total species number in the dataset	Mean species number per plot	Plot size minimum	Plot size median	Plot size maximum	Number of plots including a parasite	Percentage of plots of the habitat type including a parasite	Number of parasite species in the habitat type	Share of parasite species of the habitat species pool	Most common parasite1	Count occurrence of the most common parasite1	Most common parasite2	Count occurrence of the most common parasite2	Most common parasite3	Count occurrence of the most common parasite3	Most common parasite4	Count occurrence of the most common parasite4	Most common parasite5	Count occurrence of the most common parasite5	Most common parasite6	Count occurrence of the most common parasite6	Most common parasite7	Count occurrence of the most common parasite7	Most common parasite8	Count occurrence of the most common parasite8	Number of plots including a euphytoid hemiparasite	Percentage of plots of the habitat type including a euphytoid hemiparasite	Number of euphytoid hemiparasite species in the habitat type	Share of euphytoid hemiparasite species of the habitat species pool	Most common euphytoid hemiparasite1	Count occurrence of the most common euphytoid hemiparasite1	Most common euphytoid hemiparasite2	Count occurrence of the most common euphytoid hemiparasite2	Most common euphytoid hemiparasite3	Count occurrence of the most common euphytoid hemiparasite3	Most common euphytoid hemiparasite4	Count occurrence of the most common euphytoid hemiparasite4	Most common euphytoid hemiparasite5	Count occurrence of the most common euphytoid hemiparasite5	Most common euphytoid hemiparasite6	Count occurrence of the most common euphytoid hemiparasite6	Most common euphytoid hemiparasite7	Count occurrence of the most common euphytoid hemiparasite7	Number of plots including an obligate root parasite	Percentage of plots of the habitat type including an obligate root parasite	Number of obligate root parasite species in the habitat type	Share of obligate root parasite species of the habitat species pool
MA211	Arctic coastal saltmarsh	39	57	5.38462	1	7	10	4	10.2564	3	5.26316	Rhinthus minor	3	Euphrasia frigida	2	Pedicularis hirsuta	1											4	10.2564	3	5.26316	Rhinthus minor	3	Euphrasia frigida	2	Pedicularis hirsuta	1									0	0	0	0
MA221	Atlantic saltmarsh driftline	85	154	11.1412	1	20.5	72	0	0	0	0																	0	0	0	0															0	0	0	0
MA222	Atlantic upper saltmarsh	743	405	15.2005	1	4	600	219	29.4751	12	2.96296	Odontites vulgaris aggr.	179	Euphrasia rostkovia	16	Odontites	6											219	29.4751	12	2.96296	Odontites vulgaris aggr.	179	Euphrasia rostkovia	16	Odontites	6									0	0	0	0
MA223	Atlantic upper-mid saltmarsh and saline and brackish reed, rush and sedge bed	4502	594	9.19147	1	7.29	990	345	7.66326	13	2.18855	Odontites vulgaris aggr.	221	Euphrasia tetraquetra	35	Odontites litoralis	27											345	7.66326	13	2.18855	Odontites vulgaris aggr.	221	Euphrasia tetraquetra	35	Odontites litoralis	27									0	0	0	0
MA224	Atlantic mid-low saltmarsh	3574	191	6.42445	1	4	800	10	0.279799	2	1.04712	Odontites vulgaris aggr.	9	Odontites litoralis	1													10	0.279799	2	1.04712	Odontites vulgaris aggr.	9	Odontites litoralis	1											0	0	0	0
MA225	Atlantic pioneer saltmarsh	488	83	3.10451	1	4	600	1	0.204918	1	1.20482	Odontites vulgaris aggr.	1															1	0.204918	1	1.20482	Odontites vulgaris aggr.	1													0	0	0	0
MA232	Baltic coastal meadow	426	266	12.7371	1	9.5	300	85	19.9531	8	3.00752	Odontites vulgaris aggr.	59	Pedicularis palustris	29	Odontites	6	Rhinthus angustifolius	6									85	19.9531	8	3.00752	Odontites vulgaris aggr.	59	Pedicularis palustris	29	Odontites	6	Rhinthus angustifolius	6							0	0	0	0
MA241	Black Sea littoral saltmarsh	392	418	11.0281	1	100	200	24	6.12245	3	0.717703	Odontites vulgaris aggr.	16	Phelipanche lanuginosa	4	Cuscuta campestris	2											17	4.33673	1	0.239234	Odontites vulgaris aggr.	16	Odontites	1											4	1.02041	1	0.239234
MA251	Mediterranean upper saltmarsh	189	270	8.22751	1	5	150	2	1.0582	2	0.740741	Parentucellia viscosa	1	Phelipanche areria	1													1	0.529101	1	0.37037	Parentucellia viscosa	1													1	0.529101	1	0.37037
MA252	Mediterranean upper-mid saltmarsh and saline and brackish reed rush and sedge bed	797	476	8.10665	1	30	1000	5	0.627353	4	0.840336	Odontites vulgaris aggr.	2	Cuscuta australis	1	Cuscuta epithymum	1	Phelipanche mutelii	1									2	0.250941	1	0.210084	Odontites vulgaris aggr.	2													1	0.125471	1	0.210084
MA253	Mediterranean mid-low saltmarsh	1204	439	7.20681	1	30	800	10	0.830565	6	1.36674	Orobanche cernua	3	Parentucellia viscosa	2	Phelipanche areria	2											3	0.249169	2	0.455581	Parentucellia viscosa	2	Osyris alba	1											7	0.581395	4	0.911162
N11	Atlantic, Baltic and Arctic sand beach	276	132	5.74275	1	10	200	0	0	0	0																	0	0	0	0															0	0	0	0
N12	Mediterranean and Black Sea sand beach	591	334	6.60237	1	20	400	7	1.18443	4	1.1976	Euphrasia rostkovia	4	Cuscuta australis	1	Cuscuta campestris	1	Osyris alba	1									5	0.846024	2	0.598802	Euphrasia rostkovia	4	Osyris alba	1											0	0	0	0
N13	Atlantic and Baltic shifting coastal dune	3212	557	7.32877	1	15	1000	77	2.39726	7	1.25673	Euphrasia rostkovia	30	Rhinthus minor	18	Orobanche sanguinea	17											47	1.46326	3	0.5386	Euphrasia rostkovia	30	Rhinthus minor	18	Thesium divaricatum	3									28	0.871731	3	0.5386
N14	Mediterranean, Macaronesian and Black Sea shifting coastal dune	1958	592	8.74055	1	20	600	64	3.26864	16	2.7027	Cuscuta australis	25	Orobanche	8	Phelipanche ramosa	6											5	0.255363	2	0.337838	Euphrasia rostkovia	4	Osyris alba	1											28	1.43003	10	1.68919
N15	Atlantic and Baltic coastal dune grassland (grey dune)	2667	780	11.2775	1	4	600	105	3.93701	12	1.53846	Orobanche caryophyllacea	23	Thesium humifusum	23	Rhinthus minor	18											69	2.58718	8	1.02564	Thesium humifusum	23	Rhinthus minor	18	Bellardia trixago	8									44	1.64979	4	0.512821
N16	Mediterranean and Macaronesian coastal dune grassland (grey dune)	2276	1099	12.3366	1	20	510	124	5.44815	23	2.09281	Osyris alba	17	Odontites luteus	15	Thesium humile	14											63	2.76801	7	0.636943	Osyris alba	17	Odontites luteus	15	Thesium humile	14									48	2.10896	12	1.0919
N17	Black Sea coastal dune grassland (grey dune)	620	486	13.0032	4	40	250	33	5.32258	11	2.26337	Phelipanche areria	7	Cuscuta campestris	6	Orobanche coerulescens	5											8	1.29032	4	0.823045	Osyris alba	3	Thesium ramosum	3	Odontites vulgaris aggr.	2									13	2.09677	3	0.617284
N18	Atlantic and Baltic coastal Empetrum heath	231	165	10.3723	1	25	200	15	6.49351	8	4.84848	Pedicularis sylvatica	4	Cuscuta epithymum	2	Euphrasia stricta	2	Rhinthus minor	2									12	5.19481	6	3.63636	Pedicularis sylvatica	4	Euphrasia stricta	2	Rhinthus minor	2									0	0	0	0
N19	Atlantic coastal Calluna and Ulex heath	192	250	12.375	2	25	100	38	19.7917	10	4	Pedicularis sylvatica	13	Euphrasia rostkovia	12	Cuscuta epithymum	8											33	17.1875	9	3.6	Pedicularis sylvatica	13	Euphrasia rostkovia	12	Euphrasia tetraquetra	2	Pedicularis palustris	2							0	0	0	0
N1A	Atlantic and Baltic coastal dune scrub	2651	814	18.5579	1	16	1000	171	6.4504	20	2.457	Euphrasia stricta	49	Rhinthus minor	34	Rhinthus angustifolius	33											138	5.20558	13	1.59705	Euphrasia stricta	49	Rhinthus minor	34	Rhinthus angustifolius	33									41	1.54659	5	0.614251
N1B	Mediterranean and Black Sea coastal dune scrub	276	501	11.4167	2	4	300	23	8.33333	4	0.798403	Osyris alba	17	Odontites luteus	4	Cytinus hypocistis	1	Odontites vulgaris aggr.	1									22	7.97101	3	0.598802	Osyris alba	17	Odontites luteus	4	Odontites vulgaris aggr.	1									1	0.362319	1	0.199601
N1D	Atlantic and Baltic broad-leaved coastal dune forest	791	637	21.7092	2	100	600	35	4.42478	8	1.25589	Melampyrum pratense	24	Osyris alba	5	Orobanche hederae	2	Rhinthus angustifolius	2									32	4.04551	5	0.784929	Melampyrum pratense	24	Osyris alba	5	Rhinthus angustifolius	2									4	0.505689	3	0.470958
N1E	Black Sea broad-leaved coastal dune forest	15	136	15.8	5	100	100	0	0	0	0																	0	0	0	0															0	0	0	0
N1F	Baltic coniferous coastal dune forest	388	254	15.8402	25	200	900	217	55.9278	1	0.393701	Melampyrum pratense	217															217	55.9278	1	0.393701	Melampyrum pratense	217													0	0	0	0
N1G	Mediterranean coniferous coastal dune forest	147	445	16.7823	4	100	400	16	10.8844	5	1.1236	Odontites luteus	6	Osyris alba	6	Orobanche hederae	2											14	9.52381	4	0.898876	Odontites luteus	6	Osyris alba	6	Bellardia trixago	1	Parentucellia viscosa	1							2	1.36054	1	0.224719
N1H	Atlantic and Baltic moist and wet dune slack	3818	856	15.9665	1	8	1000	937	24.5416	15	1.75234	Euphrasia stricta	311	Pedicularis palustris	223	Rhinthus minor	180											937	24.5416	13	1.51869	Euphrasia stricta	311	Pedicularis palustris	223	Rhinthus minor	180									0	0	0	0
N1J	Mediterranean and Black Sea moist and wet dune slack	218	475	12.9954	4	50	300	2	0.917431	1	0.210526	Odontites vulgaris aggr.	2															2	0.917431	1	0.210526	Odontites vulgaris aggr.	2													0	0	0	0
N21	Atlantic, Baltic and Arctic coastal shingle beach	350	302	7.86571	1	15	400	3	0.857143	2	0.662252	Odontites vulgaris aggr.	2	Cuscuta europaea	1													2	0.571429	1	0.331126	Odontites vulgaris aggr.	2													0	0	0	0
N22	Mediterranean and Black Sea coastal shingle beach	44	95	9	5	15	100	0	0	0	0																	0	0	0	0															0	0	0	0
N31	Atlantic and Baltic rocky sea cliff and shore	777	327	7.21493	1	4	100	2	0.2574	2	0.611621	Euphrasia scottica	1	Orobanche minor	1													1	0.1287	1	0.30581	Euphrasia scottica	1													1	0.1287	1	0.30581
N32	Mediterranean and Black Sea rocky sea cliff and shore	1327	1153	10.0558	1	25	200	37	2.78824	15	1.30095	Orobanche minor	7	Orobanche	4	Parentucellia viscosa	4											16	1.20573	7	0.607112	Parentucellia viscosa	4	Bellardia trixago	3	Osyris alba	3									16	1.20573	5	0.433651
N34	Atlantic and Baltic soft sea cliff	41	96	11.1463	1	4	40	1	2.43902	1	1.04167	Euphrasia arctica	1															1	2.43902	1	1.04167	Euphrasia arctica	1													0	0	0	0
N35	Mediterranean and Black Sea soft sea cliff	29	222	12.2414	1	100	100	0	0	0	0																	0	0	0	0															0	0	0	0
Q11	Raised bog	2260	328	8.63982	1	4	1000	338	14.9558	12	3.65854	Melampyrum pratense	276	Melampyrum sylvaticum	32	Bartsia alpina	7	Pedicularis sylvatica	7									338	14.9558	12	3.65854	Melampyrum pratense	276	Melampyrum sylvaticum	32	Bartsia alpina	7	Pedicularis sylvatica	7							0	0	0	0
Q12	Blanket bog	488	116	10.4529	1	4	100	71	14.5492	5	4.31034	Pedicularis sylvatica	58	Pedicularis	5	Euphrasia rostkovia	4	Pedicularis palustris	4									71	14.5492	5	4.31034	Pedicularis sylvatica	58	Pedicularis	5	Euphrasia rostkovia	4	Pedicularis palustris	4							0	0	0	0
Q21	Oceanic valley mire	1256	212	8.84395	1	4	300	63	5.01592	5	2.35849	Pedicularis sylvatica	46	Melampyrum pratense	8	Pedicularis palustris	6											63	5.01592	5	2.35849	Pedicularis sylvatica	46	Melampyrum pratense	8	Pedicularis palustris	6									0	0	0	0
Q22	Poor fen	4606	758	11.5738	1	10	1000	402	8.72775	23	3.0343	Pedicularis sylvatica	105	Melampyrum pratense	102	Pedicularis palustris	82											401	8.70604	22	2.90237	Pedicularis sylvatica	105	Melampyrum pratense	102	Pedicularis palustris	82									0	0	0	0
Q23	Relict mire of Mediterranean mountains	113	194	16.0088	1	16	100	13	11.5044	4	2.06186	Bartsia alpina	5	Euphrasia minima	3	Euphrasia willkommii	3											13	11.5044	4	2.06186	Bartsia alpina	5	Euphrasia minima	3	Euphrasia willkommii	3									0	0	0	0
Q24	Intermediate fen and soft-water spring mire	5246	1006	13.4722	1	4	600	993	18.9287	32	3.18091	Pedicularis palustris	424	Pedicularis sylvatica	195	Bartsia alpina	177											992	18.9096	31	3.08151	Pedicularis palustris	424	Pedicularis sylvatica	195	Bartsia alpina	177									1	0.0190621	1	0.0994036
Q25	Non-calcareous quaking mire	4076	389	5.5633	1	4	500	45	1.10402	7	1.79949	Pedicularis palustris	28	Melampyrum pratense	9	Pedicularis limnoge	3	Pedicularis sylvatica	3									45	1.10402	7	1.79949	Pedicularis palustris	28	Melampyrum pratense	9	Pedicularis limnoge	3	Pedicularis sylvatica	3							0	0	0	0
Q41	Alkaline, calcareous, carbonate-rich small-sedge spring fen	2635	946	17.6778	1	5	400	882	33.4725	36	3.8055	Bartsia alpina	318	Pedicularis palustris	242	Euphrasia rostkovia	140											882	33.4725	36	3.8055	Bartsia alpina	318	Pedicularis palustris	242	Euphrasia rostkovia	140									0	0	0	0
Q42	Extremely rich moss-sedge fen	1937	657	17.8193	1	4	225	521	26.8973	26	3.95738	Pedicularis palustris	266	Bartsia alpina	104	Euphrasia rostkovia	72											520	26.8456	26	3.95738	Pedicularis palustris	266	Bartsia alpina	104	Euphrasia rostkovia	72									1	0.0516262	0	0
Q43	Tall-sedge base-rich fen	1043	520	15.8169	1	9	500	227	21.7641	20	3.84615	Pedicularis palustris	98	Bartsia alpina	44	Euphrasia rostkovia	21											227	21.7641	20	3.84615	Pedicularis palustris	98	Bartsia alpina	44	Euphrasia rostkovia	21									0	0	0	0
Q44	Calcareous quaking mire	1016	295	8.34252	1	1	150	149	14.6654	9	3.05085	Pedicularis palustris	134	Bartsia alpina	5	Melampyrum pratense	3											149	14.6654	9	3.05085	Pedicularis palustris	134	Bartsia alpina	5	Melampyrum pratense	3									0	0	0	0
Q45	Arctic-alpine rich fen	825	469	15.2776	1	1	50	347	42.0606	20	4.26439	Bartsia alpina	197	Pedicularis oederi	73	Euphrasia frigida	44											347	42.0606	20	4.26439	Bartsia alpina	197	Pedicularis oederi	73	Euphrasia frigida	44									0	0	0	0
Q46	Carpathian travertine fen with halophytes	16	76	18.75	6	16	40	7	43.75	2	2.63158	Pedicularis palustris	5	Odontites vulgaris aggr.	3													7	43.75	2	2.63158	Pedicularis palustris	5	Odontites vulgaris aggr.	3											0	0	0	0
Q51	Tall-helophyte bed	24463	1367	10.1148	1	20	1000	102	0.416956	11	0.804682	Pedicularis palustris	41	Rhinthus angustifolius	23	Odontites vulgaris aggr.	14											93	0.380166	9	0.658376	Pedicularis palustris	41	Rhinthus angustifolius	23	Odontites vulgaris aggr.	14									0	0	0	0
Q52	Small-helophyte bed	12563	1308	11.1377	1	16	1000	145	1.15418	13	0.993884	Pedicularis palustris	77	Rhinthus minor	30	Rhinthus angustifolius	14											136	1.08254	11	0.840979	Pedicularis palustris	77	Rhinthus minor	30	Rhinthus angustifolius	14									8	0.0636791	1	0.0764526
Q53	Tall-sedge bed	6927	1012	10.0922	1	20	1000	67	0.96723	7	0.6917	Pedicularis palustris	37	Rhinthus minor	13	Rhinthus angustifolius	9											67	0.96723	7	0.6917	Pedicularis palustris	37	Rhinthus minor	13	Rhinthus angustifolius	9									0	0	0	0
Q54	Inland saline or brackish helophyte bed	455	443	7.34286	1	25	500	19	4.17582	2	0.451467	Odontites vulgaris aggr.	16	Cuscuta	3	Osyris alba	1											17	3.73626	2	0.451467	Odontites vulgaris aggr.	16	Osyris alba	1											0	0	0	0
R11	Pannonian and Pontic sandy steppe	568	615	17.1285	3	24	900	58	10.2113	16	2.60163	Odontites luteus	13	Cuscuta campestris	8	Orobanche alba	7											39	6.8662	11	1.78862	Odontites luteus	13	Rhinthus angustifolius	6	Thesium ramosum	6									13	2.28873	3	0.487805
R12	Cryptogam- and annual-dominated vegetation on siliceous rock outcrops	526	971	17.327	1	4	100	35	6.65399	16	1.64779	Euphrasia stricta	9	Parentucellia latifolia	7	Euphrasia pectita	5											33	6.27376	14	1.44181	Euphrasia stricta	9	Parentucellia latifolia	7	Euphrasia pectita	5									1	0.190114	1	0.102987
R13	Cryptogam- and annual-dominated vegetation on calcareous and ultramafic rock outcrops	1946	1832	17.9604	1	4	400	139	7.14286	33	1.80131	Euphrasia stricta	21	Parentucellia latifolia	18	Odontites luteus	16											122	6.26927	25	1.36463	Euphrasia stricta	21	Parentucellia latifolia	18	Odontites luteus	16									8	0.4111	4	0.218341
R14	Perennial rocky grassland of the Italian Peninsula	744	1046	29.8051	1	50	300	261	35.0806	30	2.86807	Thesium humifusum	50	Euphrasia stricta	35	Rhinthus minor	30											219	29.4355	22	2.10325	Thesium humifusum	50	Euphrasia stricta	35	Rhinthus minor	30									18	2.41935	6	0.573614
R15	Continental dry rocky steppic grassland and dwarf scrub on chalk outcrops	110	271	17.8455	10	10	100	42	38.1818	9	3.32103	Odontites luteus	20	Thesium ramosum	15	Odontites vulgaris aggr.	11											41	37.2727	7	2.58303	Odontites luteus	20	Thesium ramosum	15	Odontites vulgaris aggr.	11									1	0.909091	1	0.369004
R16	Perennial rocky grassland of Central and South-Eastern Europe	5892	2645	25.9472	1	16	1000	1721	29.2091	77	2.91115	Thesium linophyllon	354	Odontites luteus	198	Euphrasia salisburgensis	171											1454	24.6775	51	1.92817	Thesium linophyllon	354	Odontites luteus	198	Euphrasia salisburgensis	171									287	4.87101	19	0.718336
R17	Heavy-metal dry grassland of the Balkans	67	398	30.5821	4	50	200	29	43.2836	8	2.01005	Thesium ramosum	21	Orobanche gracilis	14	Euphrasia pectita	9											26	38.806	7	1.75879	Thesium ramosum	21	Euphrasia pectita	9	Euphrasia liburnica	1	Euphrasia salisburgensis	1	Euphrasia stricta	1	Melampyrum cristatum	1	Thesium linophyllon	1	15	22.3881	1	0.251256
R18	Perennial rocky calcareous grassland of subatlantic-submediterranean Europe	3050	1739	27.9751	1	20	200	1262	41.377	52	2.99022	Thesium divaricatum	456	Cuscuta epithymum	198	Thesium humifusum	189											1100	36.0656	40	2.30017	Thesium divaricatum	456	Thesium humifusum	189	Odontites luteus	164									192	6.29508	11	0.632547
R19	Dry steppic submediterranean pasture of the Amphi-Adriatic region	516	1236	31.0581	1	60	1000	263	50.969	32	2.589	Thesium divaricatum	87	Thesium humifusum	73	Odontites luteus	36											249	48.2558	25	2.02265	Thesium divaricatum	87	Thesium humifusum	73	Odontites luteus	36									21	4.06977	4	0.323625
R1A	Semi-dry perennial calcareous grassland (meadow steppe)	33131	4509	32.7079	1	20	1000	14392	43.4397	130	2.88312	Thesium linophyllon	2081	Rhinthus minor	2040	Euphrasia stricta	1873											13287	40.1044	99	2.19561	Thesium linophyllon	2081	Rhinthus minor	2040	Euphrasia stricta	1873									1518	4.58181	24	0.532269
R1B	Continental dry grassland (true steppe)	10092	2594	28.7536	1	25	1000	2304	22.83	61	2.35158	Thesium ramosum	418	Odontites luteus	329	Thesium linophyllon	281											1968	19.5006	36	1.38782	Thesium ramosum	418	Odontites luteus	329	Thesium linophyllon	281									282	2.79429	17	0.655359
R1C	Desert steppe	35	217	21.1429	6	100	100	1	2.85714	1	0.460829	Thesium ramosum	1															1	2.85714	1	0.460829	Thesium ramosum	1													0	0	0	0
R1D	Mediterranean closely grazed dry grassland	579	1445	22.9413	1	5	150	166	28.6701	13	0.899654	Parentucellia latifolia	147	Bellardia trixago	7	Parentucellia viscosa	7											163	28.152	9	0.622837	Parentucellia latifolia	147	Bellardia trixago	7	Parentucellia viscosa	7									4	0.690846	3	0.207612
R1E	Mediterranean tall perennial dry grassland	2299	2368	20.3371	1	50	400	257	11.1788	36	1.52027	Bellardia trixago	62	Odontites luteus	53	Osyris alba	31											215	9.35189	20	0.844595	Bellardia trixago	62	Odontites luteus	53	Osyris alba	31									27	1.17442	13	0.548986
R1F	Mediterranean annual-rich dry grassland	1049	1296	18.8618	1	2	400	146	13.918	23	1.77469	Parentucellia latifolia	40	Bellardia trixago	36	Cuscuta palaesti aggr.	16											126	12.0114	16	1.23457	Parentucellia latifolia	40	Bellardia trixago	36	Parentucellia viscosa	15									3	0.285987	3	0.231481
R1G	Iberian oromediterranean siliceous dry grassland	451	318	11.6541	1	20	120	23	5.09978	5	1.57233	Euphrasia minima	12	Euphrasia willkommii	7	Euphrasia salisburgensis	2											23	5.09978	5	1.57233	Euphrasia minima	12	Euphrasia willkommii	7	Euphrasia salisburgensis	2									0	0	0	0
R1H	Iberian oromediterranean basiphilous dry grassland	1055	1177	19.7441	1	10	500	313	29.6682	31	2.63381	Euphrasia salisburgensis	66	Odontites longiflorus	60	Thesium divaricatum	36											295	27.9621	26	2.20901	Euphrasia salisburgensis	66	Odontites longiflorus	60	Thesium divaricatum	36									8	0.758294	3	0.254885
R1J	Cyrno-Sardean oromediterranean siliceous dry grassland	87	178	15.8506	5	50	200	15	17.2414	4	2.24719	Euphrasia nemorosa	7	Odontites corsicus	5	Euphrasia salisburgensis	3											15	17.2414	4	2.24719	Euphrasia nemorosa	7	Odontites corsicus	5	Euphrasia salisburgensis	3									0	0	0	0
R1K	Balkan and Anatolian oromediterranean dry grassland	131	348	16.7481	6	100	500	26	19.8473	5	1.43678	Euphrasia minima	14	Thesium parssi	14	Pedicularis graeca	3											26	19.8473	5	1.43678	Euphrasia minima	14	Thesium parssi	14	Pedicularis graeca	3									0	0	0	0
R1M	Lowland to montane, dry to mesic grassland usually dominated by Nardus stricta	2136	1077	16.2285	1	9	1000	475	22.2378	34	3.15692	Pedicularis sylvatica	116	Euphrasia stricta	73	Melampyrum pratense	66											466	21.8165	32	2.97122	Pedicularis sylvatica	116	Euphrasia stricta	73	Melampyrum pratense	66									2	0.093633	1	0.0928505
R1N	Open Iberian supramediterranean dry acid and neutral grassland	129	443	15.1085	1	15.5	100	18	13.9535	5	1.12867	Euphrasia minima	7	Euphrasia willkommii	4	Odontites tenuifolius	4											17	13.1783	4	0.902935	Euphrasia minima	7	Euphrasia willkommii	4	Odontites tenuifolius	4									1	0.775194	1	0.225734
R1P	Oceanic to subcontinental inland sand grassland on dry acid and neutral soils	4917	1622	18.7006	1	10	400	347	7.05715	34	2.09618	Euphrasia stricta	145	Rhinthus angustifolius	26	Rhinthus minor	23											322	6.54871	30	1.84957	Euphrasia stricta	145	Rhinthus angustifolius	26	Rhinthus minor	23									24	0.488103	3	0.184957
R1Q	Inland sanddrift and dune with siliceous grassland	1882	552	8.73911	1	10	1000	8	0.42508	7	1.26812	Rhinthus minor	2	Cuscuta epithymum	1	Euphrasia stricta	1	Melampyrum pratense	1	Odontites luteus	1	Pedicularis sylvatica	1	Rhinthus alectorolophus	1			7	0.371945	6	1.08696	Rhinthus minor	2	Euphrasia stricta	1	Melampyrum pratense	1	Odontites luteus	1	Pedicularis sylvatica	1	Rhinthus alectorolophus	1			0	0	0	0
R1R	Mediterranean to Atlantic open, dry, acid and neutral grassland	1889	1571	21.7221	1	10	200	225	11.9111	22	1.40038	Parentucellia latifolia	96	Bellardia trixago	61	Odontites luteus	32											215	11.3817	16	1.01846	Parentucellia latifolia	96	Bellardia trixago	61	Odontites luteus	32									11	0.582319	4	0.254615
R1S	Heavy-metal grassland in Western and Central Europe	21	51	13.2381	1	4	100	6	28.5714	1	1.96078	Euphrasia stricta	6															6	28.5714	1	1.96078	Euphrasia stricta	6													0	0	0	0
R21	Mesic permanent pasture of lowlands and mountains	22751	2995	20.5568	1	16	1000	3906	17.1685	77	2.57095	Euphrasia rostkovia	1804	Rhinthus minor	732	Odontites vulgaris aggr.	431											3876	17.0366	68	2.27045	Euphrasia rostkovia	1804	Rhinthus minor	732	Odontites vulgaris aggr.	431									22	0.096699	7	0.233723
R22	Low and medium altitude hay meadow	56034	3501	28.2297	1	24	1000	14424	25.7415	95	2.71351	Rhinthus minor	7947	Euphrasia rostkovia	2165	Rhinthus angustifolius	1560											14102	25.1669	72	2.05656	Rhinthus minor	7947	Euphrasia rostkovia	2165	Rhinthus angustifolius	1560									359	0.640682	17	0.485576
R23	Mountain hay meadow	4053	1896	37.8835	1	25	1000	2157	53.2198	59	3.11181	Rhinthus alectorolophus	450	Rhinthus minor	442	Euphrasia rostkovia	327											2142	52.8497	51	2.68987	Rhinthus alectorolophus	450	Rhinthus minor	442	Euphrasia rostkovia	327									26	0.6415	6	0.316456
R24	Iberian summer pasture (vallicar)	163	521	19.2454	1	20	200	39	23.9264	9	1.72745	Rhinthus minor	18	Pedicularis sylvatica	8	Euphrasia willkommii	6											39	23.9264	9	1.72745	Rhinthus minor	18	Pedicularis sylvatica	8	Euphrasia willkommii	6									0	0	0	0
R31	Mediterranean tall humid inland grassland	1380	1292	14.6993	1	20	200	66	4.78261	14	1.08359	Parentucellia viscosa	27	Odontites vulgaris aggr.	14	Osyris alba	7											62	4.49275	11	0.851393	Parentucellia viscosa	27	Odontites vulgaris aggr.	14	Osyris alba	7									3	0.217391	2	0.154799
R32	Mediterranean short moist grassland of lowlands	129	332	16.1473	2	10	50	11	8.52713	7	2.10843	Odontites luteus	3	Odontites vulgaris aggr.	3	Cuscuta epithymum	2											10	7.75194	5	1.50602	Odontites luteus	3	Odontites vulgaris aggr.	3	Euphrasia	1	Odontites recordonii	1	Rhinthus minor	1	Thesium divaricatum	1			0	0	0	0
R33	Mediterranean short moist grassland of mountains	497	583	14.2535	1	20	400	137	27.5654	8	1.37221	Pedicularis sylvatica	68	Rhinthus minor	33	Euphrasia minima	29											137	27.5654	8	1.37221	Pedicularis sylvatica	68	Rhinthus minor	33	Euphrasia minima	29									0	0	0	0
R34	Submediterranean moist meadow	700	847	27.1829	1	100	1000	262	37.4286	17	2.00708	Rhinthus minor	97	Rhinthus rumelicus	94	Rhinthus angustifolius	43											261	37.2857	16	1.88902	Rhinthus minor	97	Rhinthus rumelicus	94	Rhinthus angustifolius	43									0	0	0	0
R35	Moist or wet mesotrophic to eutrophic hay meadow	21771	2079	23.3143	1	20	1000	2127	9.76988	54	2.5974	Rhinthus angustifolius	892	Rhinthus minor	604	Pedicularis palustris	265											2093	9.61371	46	2.2126	Rhinthus angustifolius	892	Rhinthus minor	604	Pedicularis palustris	265									11	0.0505259	4	0.1924
R36	Moist or wet mesotrophic to eutrophic pasture	13096	1786	16.5926	1	15	1000	541	4.13103	28	1.56775	Odontites vulgaris aggr.	339	Rhinthus minor	69	Rhinthus angustifolius	64											528	4.03177	25	1.39978	Odontites vulgaris aggr.	339	Rhinthus minor	69	Rhinthus angustifolius	64									1	0.00763592	0	0
R37	Temperate and boreal moist or wet oligotrophic grassland	8329	1811	24.2063	1	12	1000	1923	23.088	64	3.53396	Pedicularis sylvatica	492	Rhinthus minor	456	Euphrasia rostkovia	282											1884	22.6198	58	3.20265	Pedicularis sylvatica	492	Rhinthus minor	456	Euphrasia rostkovia	282									22	0.264137	4	0.220872
R41	Snow-bed vegetation	1330	896	16.3308	1	10	1000	271	20.3759	22	2.45536	Euphrasia minima	82	Bartsia alpina	70	Pedicularis verticillata	50											271	20.3759	22	2.45536	Euphrasia minima	82	Bartsia alpina	70	Pedicularis verticillata	50									0	0	0	0
R42	Boreal and arctic acidophilous alpine grassland	363	298	15.6364	1	1	10	117	32.2314	12	4.02685	Euphrasia frigida	58	Pedicularis lapponica	29	Bartsia alpina	19	Euphrasia rostkovia	19									117	32.2314	12	4.02685	Euphrasia frigida	58	Pedicularis lapponica	29	Bartsia alpina	19	Euphrasia rostkovia	19							0	0	0	0
R43	Temperate acidophilous alpine grassland	11114	2380	20.4603	1	25	1000	4616	41.5332	65	2.73109	Euphrasia minima	2052	Bartsia alpina	572	Pedicularis pyreica	529											4608	41.4612	59	2.47899	Euphrasia minima	2052	Bartsia alpina	572	Pedicularis pyreica	529									7	0.0629836	5	0.210084
R44	Arctic-alpine calcareous grassland	5098	2194	23.7236	1	16	1000	2963	58.1208	74	3.37284	Euphrasia salisburgensis	918	Bartsia alpina	829	Thesium alpinum	607											2952	57.9051	61	2.78031	Euphrasia salisburgensis	918	Bartsia alpina	829	Thesium alpinum	607									37	0.725775	12	0.546946
R45	Alpine and subalpine calcareous grassland of the Balkans and Apennines	1296	1707	26.1273	1	40	1000	673	51.929	57	3.33919	Euphrasia salisburgensis	152	Pedicularis elegans	149	Pedicularis brachyodonta	67											659	50.8488	49	2.87053	Euphrasia salisburgensis	152	Pedicularis elegans	149	Pedicularis brachyodonta	67									25	1.92901	6	0.351494
R51	Thermophilous forest fringe of base-rich soils	1036	1573	25.7915	1	15	400	299	28.861	50	3.17864	Melampyrum nemorosum aggr.	100	Melampyrum arvense	32	Melampyrum cristatum	31	Thesium linophyllon	31									282	27.2201	38	2.41577	Melampyrum nemorosum aggr.	100	Melampyrum arvense	32	Melampyrum cristatum	31	Thesium linophyllon	31							27	2.60618	11	0.699301
R52	Forest fringe of acidic nutrient-poor soils	475	641	17.1958	1	14	400	187	39.3684	8	1.24805	Melampyrum pratense	166	Melampyrum sylvaticum	12	Orobanche rapum-genistae	3	Rhinthus minor	3									182	38.3158	6	0.936037	Melampyrum pratense	166	Melampyrum sylvaticum	12	Rhinthus minor	3									4	0.842105	2	0.312012
R54	Pteridium aquilinum vegetation	1098	1189	13.3224	1	16	400	54	4.91803	17	1.42977	Melampyrum pratense	11	Euphrasia rostkovia	9	Rhinthus minor	9											49	4.46266	15	1.26156	Melampyrum pratense	11	Euphrasia rostkovia	9	Rhinthus minor	9									1	0.0910747	1	0.0841043
R55	Lowland moist or wet tall-herb and fern fringe	15756	2392	17.4132	1	16	1000	634	4.02386	46	1.92308	Cuscuta europaea	250	Rhinthus minor	66	Orobanche flava	56											270	1.71363	32	1.33779	Rhinthus minor	66	Melampyrum nemorosum aggr.	35	Odontites vulgaris aggr.	34									84	0.53313	10	0.41806
R56	Montane to subalpine moist or wet tall-herb and fern fringe	2300	1430	19.8309	1	25	1000	330	14.3478	37	2.58741	Tozzia alpina	65	Melampyrum sylvaticum	40	Rhinthus glacialis	34											234	10.1739	31	2.16783	Melampyrum sylvaticum	40	Rhinthus glacialis	34	Bartsia alpina	30	Pedicularis foliosa	30							102	4.43478	5	0.34965
R61	Mediterranean inland salt steppe	333	250	7.29429	1	10	400	1	0.3003	1	0.4	Bellardia trixago	1															1	0.3003	1	0.4	Bellardia trixago	1													0	0	0	0
R62	Continental inland salt steppe	990	531	9.3303	1	16	200	22	2.22222	3	0.564972	Odontites vulgaris aggr.	18	Orobanche	2	Phelipanche lanuginosa	1	Thesium ramosum	1									19	1.91919	2	0.376648	Odontites vulgaris aggr.	18	Thesium ramosum	1											3	0.30303	1	0.188324
R63	Temperate inland salt marsh	1049	644	10.7188	1	16	500	95	9.05624	7	1.08696	Odontites vulgaris aggr.	79	Rhinthus minor	6	Rhinthus rumelicus	6											92	8.77026	4	0.621118	Odontites vulgaris aggr.	79	Rhinthus minor	6	Rhinthus rumelicus	6									0	0	0	0
R64	Semi-desert salt pan	2	17	12.5	100	100	100	0	0	0	0																	0	0	0	0															0	0	0	0
R65	Continental subsaline alluvial pasture and meadow	28	138	11.0714	16	35	100	1	3.57143	0	0	Orobanche	1															0	0	0	0															1	3.57143	0	0
S11	Shrub tundra	674	206	9.75519	1	4	100	213	31.6024	10	4.85437	Pedicularis lapponica	151	Bartsia alpina	29	Euphrasia frigida	23											213	31.6024	10	4.85437	Pedicularis lapponica	151	Bartsia alpina	29	Euphrasia frigida	23									0	0	0	0
S12	Moss and lichen tundra	25	39	7.76	1	4	4	4	16	2	5.12821	Pedicularis lapponica	4	Euphrasia frigida	1													4	16	2	5.12821	Pedicularis lapponica	4	Euphrasia frigida	1											0	0	0	0
S21	Subarctic and alpine dwarf Salix scrub	1672	1003	19.2554	1	9	1000	860	51.4354	38	3.78863	Bartsia alpina	446	Euphrasia minima	248	Pedicularis verticillata	177											860	51.4354	38	3.78863	Bartsia alpina	446	Euphrasia minima	248	Pedicularis verticillata	177									0	0	0	0
S22	Alpine and subalpine ericoid heath	5797	2164	20.9991	1	16	1000	2744	47.3348	82	3.78928	Bartsia alpina	716	Euphrasia minima	586	Euphrasia salisburgensis	313											2739	47.2486	76	3.51201	Bartsia alpina	716	Euphrasia minima	586	Euphrasia salisburgensis	313									8	0.138002	4	0.184843
S23	Alpine and subalpine Juniperus scrub	1239	1968	21.3705	1	50	1000	262	21.1461	51	2.59146	Thesium alpinum	40	Melampyrum sylvaticum	28	Pedicularis verticillata	25											250	20.1776	46	2.3374	Thesium alpinum	40	Melampyrum sylvaticum	28	Pedicularis verticillata	25									2	0.161421	2	0.101626
S24	Subalpine genistoid scrub of the Amphi-Adriatic region	117	623	27.5556	3	20	200	41	35.0427	20	3.21027	Orobanche gracilis	9	Thesium linophyllon	8	Thesium rostratum	5											32	27.3504	15	2.4077	Thesium linophyllon	8	Thesium rostratum	5	Pedicularis elongata	4	Thesium alpinum	4							11	9.40171	4	0.642055
S25	Subalpine and subarctic deciduous scrub	923	1183	25.0899	1	50	1000	184	19.935	28	2.36686	Bartsia alpina	53	Melampyrum sylvaticum	40	Pedicularis recutita	36											180	19.5016	26	2.1978	Bartsia alpina	53	Melampyrum sylvaticum	40	Pedicularis recutita	36									2	0.216685	1	0.0845309
S26	Subalpine Pinus mugo scrub	1827	1149	25.3322	1	100	1000	466	25.5063	30	2.61097	Bartsia alpina	162	Melampyrum pratense	126	Melampyrum sylvaticum	108											465	25.4516	28	2.4369	Bartsia alpina	162	Melampyrum pratense	126	Melampyrum sylvaticum	108									0	0	0	0
S31	Lowland to montane temperate and submediterranean Juniperus scrub	713	1440	20.7742	1	25	400	128	17.9523	36	2.5	Euphrasia rostkovia	15	Euphrasia stricta	15	Bartsia alpina	13											123	17.2511	31	2.15278	Euphrasia rostkovia	15	Euphrasia stricta	15	Bartsia alpina	13									5	0.701262	4	0.277778
S32	Temperate Rubus scrub	2173	1490	15.2039	1	20	1000	88	4.0497	24	1.61074	Cuscuta lupuliformis	16	Euphrasia stricta	12	Cuscuta europaea	11	Odontites vulgaris aggr.	11									57	2.6231	18	1.20805	Euphrasia stricta	12	Odontites vulgaris aggr.	11	Rhinthus minor	10									2	0.0920387	1	0.0671141
S33	Lowland to montane temperate and submediterranean genistoid scrub	1468	1491	14.6826	2	50	500	158	10.7629	24	1.60966	Orobanche rapum-genistae	82	Cuscuta epithymum	11	Euphrasia stricta	10											64	4.35967	20	1.34138	Euphrasia stricta	10	Melampyrum pratense	8	Osyris alba	8	Rhinthus mediterraneus	8							86	5.85831	2	0.134138
S34	Balkan-Anatolian submontane genistoid scrub	159	566	43.6918	15	25	50	104	65.4088	15	2.65018	Euphrasia pectita	29	Thesium ramosum	29	Euphrasia liburnica	23											89	55.9748	9	1.59011	Euphrasia pectita	29	Thesium ramosum	29	Euphrasia liburnica	23									10	6.28931	3	0.530035
S35	Temperate and submediterranean thorn scrub	4284	2401	18.8317	1	48	1000	264	6.16246	40	1.66597	Osyris alba	45	Odontites vulgaris aggr.	28	Melampyrum arvense	25											202	4.71522	28	1.16618	Osyris alba	45	Odontites vulgaris aggr.	28	Melampyrum arvense	25									19	0.443511	8	0.333195
S36	Low steppic scrub	562	1006	25.7153	2.5	25	500	65	11.5658	24	2.38569	Thesium linophyllon	18	Cuscuta epithymum	8	Melampyrum cristatum	7											55	9.78648	18	1.78926	Thesium linophyllon	18	Melampyrum cristatum	7	Melampyrum arvense	6									6	1.06762	4	0.397614
S37	Corylus avellana scrub	1161	1200	24.8234	1	75	500	115	9.90525	21	1.75	Melampyrum nemorosum aggr.	43	Melampyrum pratense	29	Lathraea squamaria	9											91	7.83807	15	1.25	Melampyrum nemorosum aggr.	43	Melampyrum pratense	29	Euphrasia minima	4									23	1.98105	4	0.333333
S38	Temperate forest clearing scrub	484	1075	26.155	1	100	1000	33	6.81818	12	1.11628	Melampyrum pratense	10	Melampyrum nemorosum aggr.	9	Melampyrum polonicum	4											31	6.40496	11	1.02326	Melampyrum pratense	10	Melampyrum nemorosum aggr.	9	Melampyrum polonicum	4									1	0.206612	0	0
S41	Wet heath	1842	504	9.74756	1	9	989	233	12.6493	19	3.76984	Pedicularis sylvatica	174	Euphrasia rostkovia	17	Cuscuta epithymum	13											224	12.1607	17	3.37302	Pedicularis sylvatica	174	Euphrasia rostkovia	17	Pedicularis palustris	10									0	0	0	0
S42	Dry heath	5157	1496	11.3855	1	16	1000	674	13.0696	41	2.74064	Melampyrum pratense	272	Cuscuta epithymum	78	Melampyrum sylvaticum	62											583	11.305	34	2.27273	Melampyrum pratense	272	Melampyrum sylvaticum	62	Euphrasia stricta	60									35	0.678689	4	0.26738
S51	Mediterranean maquis and arborescent matorral	2470	2142	16.5486	1	90	900	341	13.8057	28	1.30719	Osyris alba	143	Cytinus hypocistis	75	Odontites luteus	72											245	9.91903	14	0.653595	Osyris alba	143	Odontites luteus	72	Thesium divaricatum	9									97	3.92713	11	0.513539
S52	Submediterranean pseudomaquis	557	1330	25.4722	3	60	500	90	16.158	23	1.72932	Osyris alba	34	Thesium divaricatum	16	Cuscuta epithymum	12											78	14.0036	14	1.05263	Osyris alba	34	Thesium divaricatum	16	Odontites luteus	8	Thesium humifusum	8							12	2.1544	8	0.601504
S53	Spartium junceum scrub	338	903	24.6982	2	50	600	70	20.7101	11	1.21816	Osyris alba	35	Odontites luteus	16	Thesium divaricatum	13											65	19.2308	8	0.885936	Osyris alba	35	Odontites luteus	16	Thesium divaricatum	13									12	3.5503	2	0.221484
S54	Thermomediterranean arid scrub	289	727	21.1246	8	100	400	28	9.68858	11	1.51307	Osyris alba	13	Orobanche rapum-genistae	3	Phelipanche lavandulacea	3											17	5.88235	4	0.550206	Osyris alba	13	Odontites luteus	2	Bellardia trixago	1	Osyris lanceolata	1							9	3.11419	5	0.687758
S61	Western basiphilous garrigue	1113	1407	26.3208	1	62.5	300	375	33.6927	33	2.34542	Thesium divaricatum	109	Odontites luteus	93	Cuscuta epithymum	70											284	25.5166	20	1.42146	Thesium divaricatum	109	Odontites luteus	93	Thesium humifusum	69									71	6.37916	9	0.639659
S62	Western acidophilous garrigue	125	577	20.368	10	80	350	71	56.8	11	1.90641	Cytinus hypocistis	56	Osyris alba	12	Orobanche rapum-genistae	4											20	16	8	1.38648	Osyris alba	12	Odontites tenuifolius	3	Parentucellia latifolia	2									56	44.8	2	0.34662
S63	Eastern garrigue	389	1154	35.7326	8	100	400	143	36.7609	23	1.99307	Cuscuta palaesti aggr.	54	Thesium humile	36	Osyris alba	29											92	23.6504	13	1.12652	Thesium humile	36	Osyris alba	29	Thesium bergeri	19									32	8.22622	6	0.519931
S65	Mediterranean gypsum scrub	82	221	15.878	4	80	250	26	31.7073	5	2.26244	Odontites longiflorus	13	Thesium divaricatum	7	Cuscuta epithymum	4											21	25.6098	3	1.35747	Odontites longiflorus	13	Thesium divaricatum	7	Thesium humifusum	1									1	1.21951	1	0.452489
S66	Mediterranean halo-nitrophilous scrub	107	446	18.1963	2	50	100	4	3.73832	3	0.672646	Bellardia trixago	1	Cistanche phelypaea	1	Cuscuta	1	Osyris alba	1									2	1.86916	2	0.44843	Bellardia trixago	1	Osyris alba	1											1	0.934579	1	0.224215
S71	Western Mediterranean spiny heath	90	295	14.7111	8	50	300	9	10	4	1.35593	Osyris alba	5	Bellardia trixago	2	Odontites corsicus	1	Orobanche	1	Orobanche rigens	1							8	8.88889	3	1.01695	Osyris alba	5	Bellardia trixago	2	Odontites corsicus	1									2	2.22222	1	0.338983
S72	Eastern Mediterranean spiny heath (phrygana)	159	656	40.6792	10	64	200	60	37.7358	8	1.21951	Cuscuta palaesti aggr.	27	Bellardia trixago	21	Parentucellia latifolia	9	Thesium humile	9									45	28.3019	5	0.762195	Bellardia trixago	21	Parentucellia latifolia	9	Thesium humile	9									3	1.88679	2	0.304878
S73	Western Mediterranean mountain hedgehog-heath	115	492	20.3652	2	40	200	12	10.4348	9	1.82927	Euphrasia salisburgensis	2	Orobanche rapum-genistae	2	Rhinthus mediterraneus	2											8	6.95652	6	1.21951	Euphrasia salisburgensis	2	Rhinthus mediterraneus	2	Odontites longiflorus	1	Osyris alba	1	Thesium divaricatum	1	Thesium humifusum	1			2	1.73913	1	0.203252
S74	Central Mediterranean mountain hedgehog-heath	366	680	19.4973	5	50	300	93	25.4098	14	2.05882	Cuscuta epithymum	34	Odontites corsicus	12	Thesium linophyllon	9											43	11.7486	12	1.76471	Odontites corsicus	12	Thesium linophyllon	9	Osyris alba	5	Thesium humifusum	5	Thesium italicum	5					10	2.73224	1	0.147059
S75	Eastern Mediterranean mountain hedgehog-heath	337	850	23.6944	4	100	400	15	4.45104	10	1.17647	Cuscuta epithymum	4	Thesium divaricatum	3	Comandra umbellata	2	Thesium bergeri	2									11	3.26409	7	0.823529	Thesium divaricatum	3	Comandra umbellata	2	Thesium bergeri	2									1	0.296736	1	0.117647
S91	Temperate riparian scrub	2130	1672	19.4117	1	50	900	159	7.46479	27	1.61483	Cuscuta lupuliformis	23	Euphrasia rostkovia	22	Rhinthus glacialis	18											113	5.30516	19	1.13636	Euphrasia rostkovia	22	Rhinthus glacialis	18	Rhinthus minor	16									9	0.422535	5	0.299043
S92	Salix fen scrub	3952	1371	15.8279	1	25	900	275	6.9585	28	2.0423	Rhinthus minor	59	Pedicularis palustris	45	Euphrasia stricta	42											254	6.42713	24	1.75055	Rhinthus minor	59	Pedicularis palustris	45	Euphrasia stricta	42									4	0.101215	1	0.0729395
S93	Mediterranean riparian scrub	458	1023	14.0895	2	60	400	17	3.71179	9	0.879765	Osyris alba	5	Cistanche phelypaea	2	Cuscuta campestris	2	Phelipanche ramosa	2									7	1.52838	3	0.293255	Osyris alba	5	Osyris lanceolata	1	Parentucellia latifolia	1									8	1.74672	5	0.488759
S94	Semi-desert riparian scrub	9	41	12.6667	100	100	100	2	22.2222	1	2.43902	Cuscuta monogy	2															0	0	0	0															0	0	0	0
T11	Temperate Salix and Populus riparian forest	3207	1479	21.724	1	125	1000	145	4.52136	24	1.62272	Cuscuta europaea	61	Cuscuta lupuliformis	19	Lathraea squamaria	17											28	0.87309	13	0.878972	Melampyrum nemorosum aggr.	4	Rhinthus alectorolophus	4	Odontites luteus	3	Odontites vulgaris aggr.	3	Rhinthus angustifolius	3	Rhinthus minor	3			23	0.717181	5	0.338066
T12	Alnus glutinosa-Alnus incana forest on riparian and mineral soils	8881	1679	31.1821	1	200	1000	223	2.51098	25	1.48898	Lathraea squamaria	55	Cuscuta europaea	31	Melampyrum sylvaticum	30											75	0.844499	14	0.83383	Melampyrum sylvaticum	30	Melampyrum nemorosum aggr.	17	Melampyrum pratense	15									110	1.2386	6	0.357356
T13	Temperate hardwood riparian forest	8522	1567	25.7575	1	200	1000	242	2.83971	18	1.14869	Melampyrum pratense	78	Melampyrum nemorosum aggr.	53	Lathraea squamaria	21											159	1.86576	7	0.446713	Melampyrum pratense	78	Melampyrum nemorosum aggr.	53	Melampyrum polonicum	16									36	0.422436	5	0.319081
T14	Mediterranean and Macaronesian riparian forest	968	1393	21.4752	6	100	900	57	5.88843	5	0.358938	Osyris alba	32	Orobanche hederae	18	Parentucellia viscosa	3	Phelipanche ramosa	3									35	3.6157	2	0.143575	Osyris alba	32	Parentucellia viscosa	3											23	2.37603	3	0.215363
T15	Broadleaved swamp forest on non-acid peat	2488	662	20.0334	1	130	1000	13	0.522508	5	0.755287	Melampyrum pratense	6	Bartsia alpina	2	Melampyrum nemorosum aggr.	2	Pedicularis palustris	2									13	0.522508	5	0.755287	Melampyrum pratense	6	Bartsia alpina	2	Melampyrum nemorosum aggr.	2	Pedicularis palustris	2							0	0	0	0
T16	Broadleaved mire forest on acid peat	2874	858	14.7331	1	100	1000	198	6.88935	13	1.51515	Melampyrum pratense	157	Melampyrum nemorosum aggr.	10	Melampyrum sylvaticum	10	Pedicularis sylvatica	10									198	6.88935	13	1.51515	Melampyrum pratense	157	Melampyrum nemorosum aggr.	10	Melampyrum sylvaticum	10	Pedicularis sylvatica	10							0	0	0	0
T17	Fagus forest on non-acid soils	30213	2364	27.1778	1	300	1000	1350	4.46828	38	1.60745	Melampyrum pratense	388	Melampyrum sylvaticum	293	Melampyrum nemorosum aggr.	187											988	3.27012	25	1.05753	Melampyrum pratense	388	Melampyrum sylvaticum	293	Melampyrum nemorosum aggr.	187									305	1.0095	10	0.423012
T18	Fagus forest on acid soils	7027	1163	13.728	1	300	1000	715	10.175	18	1.54772	Melampyrum pratense	615	Melampyrum sylvaticum	63	Melampyrum nemorosum aggr.	12											694	9.87619	12	1.03181	Melampyrum pratense	615	Melampyrum sylvaticum	63	Melampyrum nemorosum aggr.	12									15	0.213462	4	0.343938
T19	Temperate and submediterranean thermophilous deciduous forest	15719	3760	34.4167	1	200	1000	2796	17.7874	78	2.07447	Melampyrum pratense	562	Osyris alba	482	Melampyrum cristatum	474											2472	15.7262	46	1.2234	Melampyrum pratense	562	Osyris alba	482	Melampyrum cristatum	474									237	1.50773	25	0.664894
T1A	Mediterranean thermophilous deciduous forest	296	912	34.0135	25	100	480	88	29.7297	9	0.986842	Osyris alba	59	Odontites luteus	12	Orobanche	11											74	25	5	0.548246	Osyris alba	59	Odontites luteus	12	Parentucellia latifolia	7									14	4.72973	2	0.219298
T1B	Acidophilous Quercus forest	9439	1646	16.723	1	200	1000	3048	32.2916	31	1.88335	Melampyrum pratense	2815	Melampyrum nemorosum aggr.	100	Loranthus europaeus	51											2955	31.3063	21	1.27582	Melampyrum pratense	2815	Melampyrum nemorosum aggr.	100	Melampyrum cristatum	33									42	0.444962	7	0.425273
T1C	Temperate and boreal mountain Betula and Populus tremula forest on mineral soils	475	734	20.4021	1	100	400	202	42.5263	13	1.77112	Melampyrum pratense	79	Melampyrum sylvaticum	71	Pedicularis lapponica	71											202	42.5263	13	1.77112	Melampyrum pratense	79	Melampyrum sylvaticum	71	Pedicularis lapponica	71									0	0	0	0
T1D	Southern European mountain Betula and Populus tremula forest on mineral soils	233	821	26.7039	15	100	1000	41	17.5966	10	1.21803	Melampyrum pratense	21	Orobanche rapum-genistae	6	Orobanche gracilis	5											29	12.4464	7	0.852619	Melampyrum pratense	21	Melampyrum sylvaticum	4	Thesium alpinum	3									12	5.15021	2	0.243605
T1E	Carpinus and Quercus mesic deciduous forest	22086	2333	29.8216	1	300	1000	3695	16.7301	40	1.71453	Melampyrum pratense	1708	Melampyrum nemorosum aggr.	1515	Lathraea squamaria	314											3251	14.7197	24	1.02872	Melampyrum pratense	1708	Melampyrum nemorosum aggr.	1515	Melampyrum sylvaticum	85									399	1.80657	12	0.514359
T1F	Ravine forest	6344	1741	32.3523	1	200	1000	312	4.91803	31	1.78059	Lathraea squamaria	96	Melampyrum nemorosum aggr.	73	Melampyrum pratense	37											152	2.39596	17	0.97645	Melampyrum nemorosum aggr.	73	Melampyrum pratense	37	Melampyrum sylvaticum	17									140	2.20681	11	0.631821
T1G	Alnus cordata forest	109	364	27.6055	30	100	400	1	0.917431	1	0.274725	Parentucellia viscosa	1															1	0.917431	1	0.274725	Parentucellia viscosa	1													0	0	0	0
T21	Mediterranean evergreen Quercus forest	7419	2889	22.0191	1	100	1000	1331	17.9404	45	1.55763	Osyris alba	1009	Odontites luteus	82	Orobanche hederae	54											1190	16.0399	24	0.830737	Osyris alba	1009	Odontites luteus	82	Odontites viscosus	47									157	2.11619	14	0.484597
T22	Mainland laurophyllous forest	197	436	18.9645	15	100	1000	24	12.1827	2	0.458716	Osyris alba	14	Orobanche hederae	13													14	7.1066	1	0.229358	Osyris alba	14													13	6.59898	1	0.229358
T24	Olea europaea-Ceratonia siliqua forest	964	1128	16.9678	4	80	500	110	11.4108	19	1.6844	Osyris alba	55	Odontites luteus	17	Cuscuta palaesti aggr.	10											82	8.50622	8	0.70922	Osyris alba	55	Odontites luteus	17	Bellardia trixago	4	Osyris lanceolata	4	Thesium bergeri	4	Thesium divaricatum	4			18	1.86722	8	0.70922
T25	Phoenix theophrasti vegetation	21	152	16.619	50	64	200	1	4.7619	0	0	Cuscuta	1															0	0	0	0															0	0	0	0
T27	Ilex aquifolium forest	525	696	19.7752	4	106.5	1000	38	7.2381	9	1.2931	Melampyrum pratense	27	Viscum album	3	Euphrasia rostkovia	2											31	5.90476	4	0.574713	Melampyrum pratense	27	Euphrasia rostkovia	2	Melampyrum nemorosum aggr.	1	Melampyrum sylvaticum	1							4	0.761905	4	0.574713
T31	Temperate mountain Picea forest	9963	1533	28.0448	1	250	1000	3477	34.8991	39	2.54403	Melampyrum sylvaticum	3035	Melampyrum pratense	423	Thesium alpinum	112											3420	34.327	30	1.95695	Melampyrum sylvaticum	3035	Melampyrum pratense	423	Thesium alpinum	112									74	0.742748	7	0.456621
T32	Temperate mountain Abies forest	6430	1264	29.1454	10	360	1000	1397	21.7263	24	1.89873	Melampyrum sylvaticum	806	Melampyrum pratense	376	Viscum album	137											1237	19.2379	16	1.26582	Melampyrum sylvaticum	806	Melampyrum pratense	376	Melampyrum nemorosum aggr.	86									43	0.66874	6	0.474684
T33	Mediterranean mountain Abies forest	287	740	26.547	20	300	800	28	9.7561	7	0.945946	Viscum album	17	Melampyrum nemorosum aggr.	4	Arceuthobium oxycedri	2	Lathraea clandesti	2	Phelipanche purpurea	2							5	1.74216	2	0.27027	Melampyrum nemorosum aggr.	4	Odontites bocconei	1											5	1.74216	2	0.27027
T34	Temperate subalpine Larix, Pinus cembra and Pinus uncinata forest	2498	1609	28.7422	1	200	1000	1065	42.6341	43	2.67247	Melampyrum sylvaticum	530	Melampyrum pratense	269	Thesium alpinum	161											1063	42.554	39	2.42387	Melampyrum sylvaticum	530	Melampyrum pratense	269	Thesium alpinum	161									3	0.120096	3	0.186451
T35	Temperate continental Pinus sylvestris forest	6457	1476	18.6387	1	200	1000	2418	37.4477	29	1.96477	Melampyrum pratense	2118	Viscum album	131	Melampyrum nemorosum aggr.	80											2305	35.6977	22	1.49051	Melampyrum pratense	2118	Melampyrum nemorosum aggr.	80	Melampyrum sylvaticum	75									8	0.123897	4	0.271003
T36	Temperate and submediterranean montane Pinus sylvestris-Pinus nigra forest	1623	1832	37.6488	4	200	1000	633	39.0018	56	3.05677	Viscum album	154	Thesium alpinum	147	Thesium linophyllon	92											521	32.101	44	2.40175	Thesium alpinum	147	Thesium linophyllon	92	Melampyrum pratense	76									31	1.91004	8	0.436681
T37	Mediterranean montane Pinus sylvestris-Pinus nigra forest	580	1038	22.1621	8	100	1000	64	11.0345	17	1.63776	Viscum album	21	Melampyrum pratense	17	Thesium linophyllon	4											32	5.51724	10	0.963391	Melampyrum pratense	17	Thesium linophyllon	4	Osyris alba	3									9	1.55172	4	0.385356
T39	Mediterranean and Balkan subalpine Pinus heldreichii-Pinus peuce forest	313	781	30.9936	8	200	1000	136	43.4505	22	2.8169	Melampyrum sylvaticum	76	Rhinthus rumelicus	14	Thesium ramosum	12											131	41.853	18	2.30474	Melampyrum sylvaticum	76	Rhinthus rumelicus	14	Thesium ramosum	12									4	1.27796	2	0.256082
T3A	Mediterranean lowland to submontane Pinus forest	3387	2290	26.5999	2	100	1000	811	23.9445	34	1.48472	Odontites luteus	351	Thesium divaricatum	215	Osyris alba	193											667	19.6929	17	0.742358	Odontites luteus	351	Thesium divaricatum	215	Osyris alba	193									213	6.28875	13	0.567686
T3C	Taxus baccata forest	204	533	21.6324	4	100	600	10	4.90196	7	1.31332	Melampyrum pratense	2	Viscum album	2	Lathraea squamaria	1	Melampyrum sylvaticum	1	Orobanche	1	Orobanche hederae	1	Osyris alba	1	Thesium alpinum	1	5	2.45098	4	0.750469	Melampyrum pratense	2	Melampyrum sylvaticum	1	Osyris alba	1	Thesium alpinum	1							3	1.47059	2	0.375235
T3D	Mediterranean Cupressaceae forest	256	1094	25.6172	20	100	625	37	14.4531	11	1.00548	Osyris alba	13	Thesium bergeri	7	Thesium divaricatum	7											32	12.5	8	0.731261	Osyris alba	13	Thesium bergeri	7	Thesium divaricatum	7									4	1.5625	1	0.0914077
T3F	Dark taiga	1533	587	27.7965	1	400	1000	504	32.8767	6	1.02215	Melampyrum pratense	332	Melampyrum nemorosum aggr.	110	Melampyrum sylvaticum	96											500	32.6158	5	0.851789	Melampyrum pratense	332	Melampyrum nemorosum aggr.	110	Melampyrum sylvaticum	96									6	0.391389	1	0.170358
T3G	Pinus sylvestris light taiga	1831	672	21.3058	1	400	1000	1128	61.6057	6	0.892857	Melampyrum pratense	1038	Melampyrum polonicum	60	Melampyrum nemorosum aggr.	48											1128	61.6057	6	0.892857	Melampyrum pratense	1038	Melampyrum polonicum	60	Melampyrum nemorosum aggr.	48									0	0	0	0
T3J	Pinus and Larix mire forest	2179	588	11.9835	1	100	1000	443	20.3304	9	1.53061	Melampyrum pratense	358	Melampyrum sylvaticum	69	Bartsia alpina	10											442	20.2845	8	1.36054	Melampyrum pratense	358	Melampyrum sylvaticum	69	Bartsia alpina	10									0	0	0	0
T3K	Picea mire forest	1504	607	14.391	1	100	1000	356	23.6702	9	1.4827	Melampyrum pratense	217	Melampyrum sylvaticum	136	Bartsia alpina	6											356	23.6702	9	1.4827	Melampyrum pratense	217	Melampyrum sylvaticum	136	Bartsia alpina	6									0	0	0	0
U21	Boreal and arctic siliceous scree and block field	19	90	17.5789	1	1	16	3	15.7895	4	4.44444	Euphrasia frigida	2	Bartsia alpina	1	Melampyrum sylvaticum	1	Pedicularis lapponica	1									3	15.7895	4	4.44444	Euphrasia frigida	2	Bartsia alpina	1	Melampyrum sylvaticum	1	Pedicularis lapponica	1							0	0	0	0
U22	Temperate high-mountain siliceous scree	404	489	8.70297	1	10	200	17	4.20792	7	1.43149	Euphrasia minima	9	Pedicularis asplenifolia	4	Bartsia alpina	1	Pedicularis kerneri	1	Pedicularis portenschlagii	1	Pedicularis rosea	1	Thesium ramosum	1			17	4.20792	7	1.43149	Euphrasia minima	9	Pedicularis asplenifolia	4	Bartsia alpina	1	Pedicularis kerneri	1	Pedicularis portenschlagii	1	Pedicularis rosea	1	Thesium ramosum	1	0	0	0	0
U23	Temperate, lowland to montane siliceous scree	91	331	11.2747	1	8.625	100	3	3.2967	1	0.302115	Melampyrum pratense	3															3	3.2967	1	0.302115	Melampyrum pratense	3													0	0	0	0
U24	Mediterranean siliceous scree	121	374	9.5124	1	16	200	2	1.65289	2	0.534759	Euphrasia salisburgensis	1	Euphrasia willkommii	1													2	1.65289	2	0.534759	Euphrasia salisburgensis	1	Euphrasia willkommii	1											0	0	0	0
U25	Boreal and arctic base-rich scree and block field	17	111	21.7059	1	1	4	9	52.9412	7	6.30631	Bartsia alpina	5	Melampyrum pratense	3	Melampyrum sylvaticum	2	Rhinthus groenlandicus	2									9	52.9412	7	6.30631	Bartsia alpina	5	Melampyrum pratense	3	Melampyrum sylvaticum	2	Rhinthus groenlandicus	2							0	0	0	0
U26	Temperate high-mountain base-rich scree and moraine	827	811	10.7981	1	20	500	61	7.37606	17	2.09618	Bartsia alpina	14	Euphrasia salisburgensis	9	Pedicularis asplenifolia	8											61	7.37606	17	2.09618	Bartsia alpina	14	Euphrasia salisburgensis	9	Pedicularis asplenifolia	8									0	0	0	0
U27	Temperate, lowland to montane base-rich scree	707	1428	12.2603	1	12	900	45	6.36492	20	1.40056	Euphrasia salisburgensis	13	Melampyrum arvense	5	Euphrasia rostkovia	3	Odontites jaubertianus	3	Thesium linophyllon	3							40	5.65771	15	1.05042	Euphrasia salisburgensis	13	Melampyrum arvense	5	Euphrasia rostkovia	3	Odontites jaubertianus	3	Thesium linophyllon	3					3	0.424328	3	0.210084
U28	Western Mediterranean base-rich scree	98	530	11.3265	1	17.5	200	2	2.04082	1	0.188679	Pedicularis comosa	2															2	2.04082	1	0.188679	Pedicularis comosa	2													0	0	0	0
U29	Eastern Mediterranean base-rich scree	40	148	9.95	2	50	200	0	0	0	0																	0	0	0	0															0	0	0	0
U32	Temperate high-mountain siliceous inland cliff	135	294	9.27407	1	9	100	0	0	0	0																	0	0	0	0															0	0	0	0
U33	Temperate, lowland to montane siliceous inland cliff	214	481	9.74299	1	10	1000	3	1.40187	1	0.2079	Rhinthus angustifolius	3															3	1.40187	1	0.2079	Rhinthus angustifolius	3													0	0	0	0
U34	Mediterranean siliceous inland cliff	100	382	10.76	1	15.5	200	5	5	5	1.3089	Cuscuta europaea	1	Odontites corsicus	1	Odontites longiflorus	1	Odontites luteus	1	Phelipanche purpurea	1							3	3	3	0.78534	Odontites corsicus	1	Odontites longiflorus	1	Odontites luteus	1									1	1	1	0.26178
U35	Boreal and arctic base-rich inland cliff	5	61	18.8	1	1	1	3	60	3	4.91803	Melampyrum sylvaticum	2	Pedicularis lapponica	2	Bartsia alpina	1											3	60	3	4.91803	Melampyrum sylvaticum	2	Pedicularis lapponica	2	Bartsia alpina	1									0	0	0	0
U36	Temperate high-mountain base-rich inland cliff	517	601	10.0135	1	8	200	33	6.38298	12	1.99667	Euphrasia salisburgensis	13	Pedicularis rostratocapitata	10	Rhinthus glacialis	4											33	6.38298	12	1.99667	Euphrasia salisburgensis	13	Pedicularis rostratocapitata	10	Rhinthus glacialis	4									0	0	0	0
U37	Temperate, lowland to montane base-rich inland cliff	1093	1557	11.2287	1	10	350	66	6.03843	25	1.60565	Euphrasia salisburgensis	10	Melampyrum arvense	10	Cuscuta approximata	9	Thesium alpinum	9									54	4.94053	21	1.34875	Euphrasia salisburgensis	10	Melampyrum arvense	10	Thesium alpinum	9									0	0	0	0
U38	Mediterranean base-rich inland cliff	365	882	9.66849	1	10	400	7	1.91781	6	0.680272	Euphrasia salisburgensis	2	Odontites luteus	2	Bellardia trixago	1	Odontites linkii	1	Osyris alba	1	Thesium humifusum	1					7	1.91781	6	0.680272	Euphrasia salisburgensis	2	Odontites luteus	2	Bellardia trixago	1	Odontites linkii	1	Osyris alba	1	Thesium humifusum	1			0	0	0	0
U3A	Temperate ultramafic inland cliff	40	148	8.65	1	5	400	0	0	0	0																	0	0	0	0															0	0	0	0
U3B	Mediterranean ultramafic inland cliff	21	92	9.38095	1	17.5	150	0	0	0	0																	0	0	0	0															0	0	0	0
U3D	Wet inland cliff	73	220	6.86301	1	4	100	8	10.9589	2	0.909091	Pedicularis sylvatica	7	Bartsia alpina	1													8	10.9589	2	0.909091	Pedicularis sylvatica	7	Bartsia alpina	1											0	0	0	0
U52	Polar desert	2	8	6	1	1	1	0	0	0	0																	0	0	0	0															0	0	0	0
U61	Subarctic volcanic field	11	35	6.18182	1	1	1	0	0	0	0																	0	0	0	0															0	0	0	0
U62	Mediterranean, Macaronesian and temperate volcanic field	16	17	5.625	30	75	200	0	0	0	0																	0	0	0	0															0	0	0	0
[truncated: 40 more columns]

## Sheet: TABLE S2.3
TABLE S2.3. Overview of the EUNIS habitat types (fine and broad level) individual parasitic plants most commonly occur in.
Note: Taxa are defined on the species level. Species occuring less than 50 times in the dataset are shown in grey; * = considered an obligate root parasite in this study, generally classed as endophytic parasite
				Most common habitat type of occurrence (EUNIS3-level)																																										Most common habitat type of occurrence (EUNIS1-level)
Species name	Family	Functional type	Occurences in the dataset (counts)	Most common habitat1 code	Most common habitat1 name	Most common habitat1 count occurrence	Most common habitat2 code	Most common habitat2 name	Most common habitat2 count occurrence	Most common habitat3 code	Most common habitat3 name	Most common habitat3 count occurrence	Most common habitat4 code	Most common habitat4 name	Most common habitat4 count occurrence	Most common habitat5 code	Most common habitat5 name	Most common habitat5 count occurrence	Most common habitat6 code	Most common habitat6 name	Most common habitat6 count occurrence	Most common habitat7 code	Most common habitat7 name	Most common habitat7 count occurrence	Most common habitat8 code	Most common habitat8 name	Most common habitat8 count occurrence	Most common habitat9 code	Most common habitat9 name	Most common habitat9 count occurrence	Most common habitat10 code	Most common habitat10 name	Most common habitat10 count occurrence	Most common habitat11 code	Most common habitat11 name	Most common habitat11 count occurrence	Most common habitat12 code	Most common habitat12 name	Most common habitat12 count occurrence	Most common habitat13 code	Most common habitat13 name	Most common habitat13 count occurrence	Most common habitat14 code	Most common habitat14 name	Most common habitat14 count occurrence	Most common habitat1 code	Most common habitat1 name	Most common habitat1 count occurrence	Most common habitat2 code
Arceuthobium oxycedri	Loranthaceae	mistletoe	18	T21	Mediterranean evergreen Quercus forest	3	R19	Dry steppic submediterranean pasture of the Amphi-Adriatic region	2	T19	Temperate and submediterranean thermophilous deciduous forest	2	T33	Mediterranean mountain Abies forest	2																															T	Forest	9	R
Bartsia alpina	Orobanchaceae	euphytoid hemiparasite	6846	R44	Arctic-alpine calcareous grassland	829	S22	Alpine and subalpine ericoid heath	716	R43	Temperate acidophilous alpine grassland	572																																		R	Grasslands	1948	S
Bartsia aspera	Orobanchaceae	euphytoid hemiparasite	12	R51	Thermophilous forest fringe of base-rich soils	3	R1E	Mediterranean tall perennial dry grassland	2																																					R	Grasslands	5
Bartsia spicata	Orobanchaceae	euphytoid hemiparasite	6	R44	Arctic-alpine calcareous grassland	2	R22	Low and medium altitude hay meadow	1	R37	Temperate and boreal moist or wet oligotrophic grassland	1	R51	Thermophilous forest fringe of base-rich soils	1																															R	Grasslands	5
Bellardia trixago	Orobanchaceae	euphytoid hemiparasite	462	R1E	Mediterranean tall perennial dry grassland	62	R1R	Mediterranean to Atlantic open, dry, acid and neutral grassland	61	R1F	Mediterranean annual-rich dry grassland	36																																		R	Grasslands	237	S
Cistanche phelypaea	Orobanchaceae	obligate root parasite	7	S93	Mediterranean riparian scrub	2	S66	Mediterranean halo-nitrophilous scrub	1																																					S	Heathlands, scrub and tundra	3
Cistanche salsa	Orobanchaceae	obligate root parasite	2	T3A	Mediterranean lowland to submontane Pinus forest	2																																								T	Forest	2
Comandra umbellata	Santalaceae	euphytoid hemiparasite	71	T19	Temperate and submediterranean thermophilous deciduous forest	24	R16	Perennial rocky grassland of Central and South-Eastern Europe	13	R1B	Continental dry grassland (true steppe)	11																																		R	Grasslands	34	T
Cuscuta approximata	Convolvulaceae	parasitic vine	89	R1B	Continental dry grassland (true steppe)	20	R1A	Semi-dry perennial calcareous grassland (meadow steppe)	19	S34	Balkan-Anatolian submontane genistoid scrub	10																																		R	Grasslands	51	S
Cuscuta atrans	Convolvulaceae	parasitic vine	10	R13	Cryptogam- and annual-dominated vegetation on calcareous and ultramafic rock outcrops	2	S75	Eastern Mediterranean mountain hedgehog-heath	1																																					R	Grasslands	2	S
Cuscuta australis	Convolvulaceae	parasitic vine	54	N14	Mediterranean, Macaronesian and Black Sea shifting coastal dune	25	N16	Mediterranean and Macaronesian coastal dune grassland (grey dune)	8	MA252	Mediterranean upper-mid saltmarsh and saline and brackish reed rush and sedge bed	1	N12	Mediterranean and Black Sea sand beach	1	N17	Black Sea coastal dune grassland (grey dune)	1	N32	Mediterranean and Black Sea rocky sea cliff and shore	1	Q51	Tall-helophyte bed	1	R14	Perennial rocky grassland of the Italian Peninsula	1	R1A	Semi-dry perennial calcareous grassland (meadow steppe)	1	R1B	Continental dry grassland (true steppe)	1	R1F	Mediterranean annual-rich dry grassland	1	R36	Moist or wet mesotrophic to eutrophic pasture	1	R63	Temperate inland salt marsh	1	T11	Temperate Salix and Populus riparian forest	1	N	Coastal sand and cliff habitats	36	R
Cuscuta campestris	Convolvulaceae	parasitic vine	76	R11	Pannonian and Pontic sandy steppe	8	R1B	Continental dry grassland (true steppe)	7	N17	Black Sea coastal dune grassland (grey dune)	6	R55	Lowland moist or wet tall-herb and fern fringe	6																															R	Grasslands	33	N
Cuscuta epilinum	Convolvulaceae	parasitic vine	8	S42	Dry heath	2	R16	Perennial rocky grassland of Central and South-Eastern Europe	1	R1A	Semi-dry perennial calcareous grassland (meadow steppe)	1	R22	Low and medium altitude hay meadow	1	S22	Alpine and subalpine ericoid heath	1	S41	Wet heath	1																									S	Heathlands, scrub and tundra	4	R
Cuscuta epithymum	Convolvulaceae	parasitic vine	3229	R1A	Semi-dry perennial calcareous grassland (meadow steppe)	892	R22	Low and medium altitude hay meadow	306	R18	Perennial rocky calcareous grassland of subatlantic-submediterranean Europe	198																																		R	Grasslands	1930	S
Cuscuta europaea	Convolvulaceae	parasitic vine	843	R55	Lowland moist or wet tall-herb and fern fringe	250	R1A	Semi-dry perennial calcareous grassland (meadow steppe)	69	T11	Temperate Salix and Populus riparian forest	61																																		R	Grasslands	433	T
Cuscuta lupuliformis	Convolvulaceae	parasitic vine	106	S91	Temperate riparian scrub	23	R55	Lowland moist or wet tall-herb and fern fringe	22	T11	Temperate Salix and Populus riparian forest	19																																		S	Heathlands, scrub and tundra	40	R
Cuscuta monogyna	Convolvulaceae	parasitic vine	15	T19	Temperate and submediterranean thermophilous deciduous forest	4	R1B	Continental dry grassland (true steppe)	2	S94	Semi-desert riparian scrub	2																																		T	Forest	4	S
Cuscuta nivea	Convolvulaceae	parasitic vine	2	R1H	Iberian oromediterranean basiphilous dry grassland	1	T19	Temperate and submediterranean thermophilous deciduous forest	1																																					R	Grasslands	1	T
Cuscuta palaestina aggr.	Convolvulaceae	parasitic vine	169	S63	Eastern garrigue	54	S72	Eastern Mediterranean spiny heath (phrygana)	27	R1F	Mediterranean annual-rich dry grassland	16																																		S	Heathlands, scrub and tundra	87	R
Cuscuta planiflora	Convolvulaceae	parasitic vine	37	R16	Perennial rocky grassland of Central and South-Eastern Europe	2	R1E	Mediterranean tall perennial dry grassland	2	R1F	Mediterranean annual-rich dry grassland	2																																		R	Grasslands	8	S
Cymbaria borysthenica	Orobanchaceae	euphytoid hemiparasite	68	R1B	Continental dry grassland (true steppe)	61	S36	Low steppic scrub	1																																					R	Grasslands	61	S
Cynomorium coccineum	Cynomoriaceae	obligate root parasite	6	MA253	Mediterranean mid-low saltmarsh	1	N16	Mediterranean and Macaronesian coastal dune grassland (grey dune)	1	S93	Mediterranean riparian scrub	1																																		M	Coastal saltmarshes	1	N
Cytinus hypocistis	Cytinaceae	obligate root parasite*	614	S51	Mediterranean maquis and arborescent matorral	75	T3A	Mediterranean lowland to submontane Pinus forest	73	S62	Western acidophilous garrigue	56																																		S	Heathlands, scrub and tundra	159	T
Euphrasia alpina	Orobanchaceae	euphytoid hemiparasite	682	R43	Temperate acidophilous alpine grassland	186	R1A	Semi-dry perennial calcareous grassland (meadow steppe)	103	R44	Arctic-alpine calcareous grassland	41																																		R	Grasslands	396	S
Euphrasia anglica	Orobanchaceae	euphytoid hemiparasite	36	R22	Low and medium altitude hay meadow	15	R21	Mesic permanent pasture of lowlands and mountains	12	R1A	Semi-dry perennial calcareous grassland (meadow steppe)	2																																		R	Grasslands	30
Euphrasia arctica	Orobanchaceae	euphytoid hemiparasite	125	R22	Low and medium altitude hay meadow	37	R21	Mesic permanent pasture of lowlands and mountains	33	R37	Temperate and boreal moist or wet oligotrophic grassland	7																																		R	Grasslands	85	M
Euphrasia bottnica	Orobanchaceae	euphytoid hemiparasite	18	MA232	Baltic coastal meadow	5	Q24	Intermediate fen and soft-water spring mire	4																																					M	Coastal saltmarshes	5	Q
Euphrasia christii	Orobanchaceae	euphytoid hemiparasite	1	R22	Low and medium altitude hay meadow	1																																								R	Grasslands	1
Euphrasia cisalpina	Orobanchaceae	euphytoid hemiparasite	12	T1B	Acidophilous Quercus forest	6	R1A	Semi-dry perennial calcareous grassland (meadow steppe)	2	T35	Temperate continental Pinus sylvestris forest	1																																		T	Forest	7	R
Euphrasia coerulea	Orobanchaceae	euphytoid hemiparasite	5	R1P	Oceanic to subcontinental inland sand grassland on dry acid and neutral soils	3	Q22	Poor fen	1	R23	Mountain hay meadow	1																																		R	Grasslands	4	Q
Euphrasia confusa	Orobanchaceae	euphytoid hemiparasite	101	R21	Mesic permanent pasture of lowlands and mountains	22	R22	Low and medium altitude hay meadow	19	R1A	Semi-dry perennial calcareous grassland (meadow steppe)	13																																		R	Grasslands	58	S
Euphrasia cuspidata	Orobanchaceae	euphytoid hemiparasite	107	R44	Arctic-alpine calcareous grassland	23	T36	Temperate and submediterranean montane Pinus sylvestris-Pinus nigra forest	15	S22	Alpine and subalpine ericoid heath	6																																		R	Grasslands	28	T
Euphrasia dinarica	Orobanchaceae	euphytoid hemiparasite	56	R45	Alpine and subalpine calcareous grassland of the Balkans and Apennines	32	R1A	Semi-dry perennial calcareous grassland (meadow steppe)	5	R44	Arctic-alpine calcareous grassland	5																																		R	Grasslands	46	S
Euphrasia foulaensis	Orobanchaceae	euphytoid hemiparasite	4	R21	Mesic permanent pasture of lowlands and mountains	2																																								R	Grasslands	2
Euphrasia frigida	Orobanchaceae	euphytoid hemiparasite	349	R42	Boreal and arctic acidophilous alpine grassland	58	Q45	Arctic-alpine rich fen	44	S11	Shrub tundra	23																																		Q	Wetlands	80	R
Euphrasia hirtella	Orobanchaceae	euphytoid hemiparasite	850	R1A	Semi-dry perennial calcareous grassland (meadow steppe)	132	R22	Low and medium altitude hay meadow	93	R23	Mountain hay meadow	80																																		R	Grasslands	535	S
Euphrasia illyrica	Orobanchaceae	euphytoid hemiparasite	56	R19	Dry steppic submediterranean pasture of the Amphi-Adriatic region	16	R45	Alpine and subalpine calcareous grassland of the Balkans and Apennines	13	S22	Alpine and subalpine ericoid heath	7																																		R	Grasslands	40	S
Euphrasia kerneri	Orobanchaceae	euphytoid hemiparasite	113	R22	Low and medium altitude hay meadow	18	R34	Submediterranean moist meadow	15	R37	Temperate and boreal moist or wet oligotrophic grassland	14																																		R	Grasslands	70	Q
Euphrasia liburnica	Orobanchaceae	euphytoid hemiparasite	168	S34	Balkan-Anatolian submontane genistoid scrub	23	R1A	Semi-dry perennial calcareous grassland (meadow steppe)	22	R43	Temperate acidophilous alpine grassland	18	R45	Alpine and subalpine calcareous grassland of the Balkans and Apennines	18																															R	Grasslands	79	S
Euphrasia marchesettii	Orobanchaceae	euphytoid hemiparasite	7	R37	Temperate and boreal moist or wet oligotrophic grassland	2	R31	Mediterranean tall humid inland grassland	1																																					R	Grasslands	3
Euphrasia marshallii	Orobanchaceae	euphytoid hemiparasite	12	R21	Mesic permanent pasture of lowlands and mountains	4	MA222	Atlantic upper saltmarsh	1	R22	Low and medium altitude hay meadow	1	S92	Salix fen scrub	1																															R	Grasslands	5	M
Euphrasia micrantha	Orobanchaceae	euphytoid hemiparasite	214	Q41	Alkaline, calcareous, carbonate-rich small-sedge spring fen	29	R22	Low and medium altitude hay meadow	12	Q43	Tall-sedge base-rich fen	9																																		Q	Wetlands	55	R
Euphrasia minima	Orobanchaceae	euphytoid hemiparasite	4681	R43	Temperate acidophilous alpine grassland	2052	S22	Alpine and subalpine ericoid heath	586	S21	Subarctic and alpine dwarf Salix scrub	248																																		R	Grasslands	2622	S
Euphrasia minima x rostkoviana	Orobanchaceae	euphytoid hemiparasite	1	S22	Alpine and subalpine ericoid heath	1																																								S	Heathlands, scrub and tundra	1
Euphrasia nemorosa	Orobanchaceae	euphytoid hemiparasite	1235	R1A	Semi-dry perennial calcareous grassland (meadow steppe)	658	R22	Low and medium altitude hay meadow	114	R21	Mesic permanent pasture of lowlands and mountains	81																																		R	Grasslands	928	S
Euphrasia pectinata	Orobanchaceae	euphytoid hemiparasite	924	R1A	Semi-dry perennial calcareous grassland (meadow steppe)	290	R16	Perennial rocky grassland of Central and South-Eastern Europe	78	R22	Low and medium altitude hay meadow	69																																		R	Grasslands	621	S
Euphrasia picta	Orobanchaceae	euphytoid hemiparasite	751	R43	Temperate acidophilous alpine grassland	74	R44	Arctic-alpine calcareous grassland	38	S22	Alpine and subalpine ericoid heath	38																																		R	Grasslands	259	S
Euphrasia portae	Orobanchaceae	euphytoid hemiparasite	18	R45	Alpine and subalpine calcareous grassland of the Balkans and Apennines	11	R14	Perennial rocky grassland of the Italian Peninsula	3	S21	Subarctic and alpine dwarf Salix scrub	3																																		R	Grasslands	14	S
Euphrasia pseudokerneri	Orobanchaceae	euphytoid hemiparasite	4	R1A	Semi-dry perennial calcareous grassland (meadow steppe)	4																																								R	Grasslands	4
Euphrasia pulchella	Orobanchaceae	euphytoid hemiparasite	2	R44	Arctic-alpine calcareous grassland	1																																								R	Grasslands	1
Euphrasia rostkoviana	Orobanchaceae	euphytoid hemiparasite	9827	R22	Low and medium altitude hay meadow	2165	R21	Mesic permanent pasture of lowlands and mountains	1804	R1A	Semi-dry perennial calcareous grassland (meadow steppe)	949																																		R	Grasslands	6080	Q
Euphrasia rotundifolia	Orobanchaceae	euphytoid hemiparasite	27	R21	Mesic permanent pasture of lowlands and mountains	8	MA223	Atlantic upper-mid saltmarsh and saline and brackish reed, rush and sedge bed	5	R22	Low and medium altitude hay meadow	3																																		R	Grasslands	12	M
Euphrasia salisburgensis	Orobanchaceae	euphytoid hemiparasite	4242	R44	Arctic-alpine calcareous grassland	918	S22	Alpine and subalpine ericoid heath	313	R1A	Semi-dry perennial calcareous grassland (meadow steppe)	311																																		R	Grasslands	2187	S
Euphrasia salisburgensis x stricta	Orobanchaceae	euphytoid hemiparasite	1	Q43	Tall-sedge base-rich fen	1																																								Q	Wetlands	1
Euphrasia scottica	Orobanchaceae	euphytoid hemiparasite	107	Q43	Tall-sedge base-rich fen	14	Q41	Alkaline, calcareous, carbonate-rich small-sedge spring fen	9	R37	Temperate and boreal moist or wet oligotrophic grassland	9																																		Q	Wetlands	32	R
Euphrasia slovaca	Orobanchaceae	euphytoid hemiparasite	16	R22	Low and medium altitude hay meadow	7	R35	Moist or wet mesotrophic to eutrophic hay meadow	1	R36	Moist or wet mesotrophic to eutrophic pasture	1	R37	Temperate and boreal moist or wet oligotrophic grassland	1	R54	Pteridium aquilinum vegetation	1	S42	Dry heath	1																									R	Grasslands	11	S
Euphrasia stricta	Orobanchaceae	euphytoid hemiparasite	5868	R1A	Semi-dry perennial calcareous grassland (meadow steppe)	1873	R22	Low and medium altitude hay meadow	637	N1H	Atlantic and Baltic moist and wet dune slack	311																																		R	Grasslands	3753	N
Euphrasia taurica	Orobanchaceae	euphytoid hemiparasite	6	R1A	Semi-dry perennial calcareous grassland (meadow steppe)	3																																								R	Grasslands	3
Euphrasia tetraquetra	Orobanchaceae	euphytoid hemiparasite	339	R21	Mesic permanent pasture of lowlands and mountains	124	MA223	Atlantic upper-mid saltmarsh and saline and brackish reed, rush and sedge bed	35	R22	Low and medium altitude hay meadow	27																																		R	Grasslands	167	M
Euphrasia tricuspidata	Orobanchaceae	euphytoid hemiparasite	23	R44	Arctic-alpine calcareous grassland	5	S26	Subalpine Pinus mugo scrub	4	S22	Alpine and subalpine ericoid heath	2	T36	Temperate and submediterranean montane Pinus sylvestris-Pinus nigra forest	2																															R	Grasslands	7	S
Euphrasia willkommii	Orobanchaceae	euphytoid hemiparasite	85	R43	Temperate acidophilous alpine grassland	42	R1G	Iberian oromediterranean siliceous dry grassland	7	R24	Iberian summer pasture (vallicar)	6																																		R	Grasslands	64	S
Euphrasia x haussknechtii	Orobanchaceae	euphytoid hemiparasite	1	R22	Low and medium altitude hay meadow	1																																								R	Grasslands	1
Lathraea clandestina	Orobanchaceae	obligate root parasite	301	T17	Fagus forest on non-acid soils	124	T1E	Carpinus and Quercus mesic deciduous forest	30	T32	Temperate mountain Abies forest	19																																		T	Forest	209	S
Lathraea squamaria	Orobanchaceae	obligate root parasite	971	T1E	Carpinus and Quercus mesic deciduous forest	314	T17	Fagus forest on non-acid soils	101	T1F	Ravine forest	96																																		T	Forest	673	S
Loranthus europaeus	Loranthaceae	mistletoe	339	T19	Temperate and submediterranean thermophilous deciduous forest	124	T1E	Carpinus and Quercus mesic deciduous forest	66	T1B	Acidophilous Quercus forest	51																																		T	Forest	271
Melampyrum arvense	Orobanchaceae	euphytoid hemiparasite	1585	R1A	Semi-dry perennial calcareous grassland (meadow steppe)	914	R1B	Continental dry grassland (true steppe)	248	R22	Low and medium altitude hay meadow	60																																		R	Grasslands	1345	T
Melampyrum barbatum	Orobanchaceae	euphytoid hemiparasite	136	R1A	Semi-dry perennial calcareous grassland (meadow steppe)	79	R1B	Continental dry grassland (true steppe)	17	R16	Perennial rocky grassland of Central and South-Eastern Europe	15																																		R	Grasslands	113	T
Melampyrum bohemicum	Orobanchaceae	euphytoid hemiparasite	10	T19	Temperate and submediterranean thermophilous deciduous forest	3	T35	Temperate continental Pinus sylvestris forest	3	R22	Low and medium altitude hay meadow	2																																		T	Forest	6	R
Melampyrum catalaunicum	Orobanchaceae	euphytoid hemiparasite	4	T1E	Carpinus and Quercus mesic deciduous forest	3																																								T	Forest	3
Melampyrum ciliatum	Orobanchaceae	euphytoid hemiparasite	1
Melampyrum cristatum	Orobanchaceae	euphytoid hemiparasite	1299	T19	Temperate and submediterranean thermophilous deciduous forest	474	R1A	Semi-dry perennial calcareous grassland (meadow steppe)	361	T1E	Carpinus and Quercus mesic deciduous forest	43																																		T	Forest	567	R
Melampyrum doerfleri	Orobanchaceae	euphytoid hemiparasite	3	T19	Temperate and submediterranean thermophilous deciduous forest	3																																								T	Forest	3
Melampyrum fimbriatum	Orobanchaceae	euphytoid hemiparasite	3	R19	Dry steppic submediterranean pasture of the Amphi-Adriatic region	2	R16	Perennial rocky grassland of Central and South-Eastern Europe	1																																					R	Grasslands	3
Melampyrum heracleoticum	Orobanchaceae	euphytoid hemiparasite	5	T19	Temperate and submediterranean thermophilous deciduous forest	4	T17	Fagus forest on non-acid soils	1																																					T	Forest	5
Melampyrum herbichii	Orobanchaceae	euphytoid hemiparasite	27	R23	Mountain hay meadow	5	T34	Temperate subalpine Larix, Pinus cembra and Pinus uncinata forest	5	T1C	Temperate and boreal mountain Betula and Populus tremula forest on mineral soils	3																																		T	Forest	10	R
Melampyrum hoermannianum	Orobanchaceae	euphytoid hemiparasite	23	T19	Temperate and submediterranean thermophilous deciduous forest	17	S22	Alpine and subalpine ericoid heath	2	T18	Fagus forest on acid soils	1																																		T	Forest	18	S
Melampyrum italicum	Orobanchaceae	euphytoid hemiparasite	115	T19	Temperate and submediterranean thermophilous deciduous forest	49	T32	Temperate mountain Abies forest	30	T1E	Carpinus and Quercus mesic deciduous forest	14																																		T	Forest	96	R
Melampyrum nemorosum aggr.	Orobanchaceae	euphytoid hemiparasite	5315	T1E	Carpinus and Quercus mesic deciduous forest	1515	T19	Temperate and submediterranean thermophilous deciduous forest	466	R1A	Semi-dry perennial calcareous grassland (meadow steppe)	359																																		T	Forest	2828	R
Melampyrum polonicum	Orobanchaceae	euphytoid hemiparasite	472	R22	Low and medium altitude hay meadow	93	T3G	Pinus sylvestris light taiga	60	T1E	Carpinus and Quercus mesic deciduous forest	38																																		T	Forest	185	R
Melampyrum pratense	Orobanchaceae	euphytoid hemiparasite	20691	T1B	Acidophilous Quercus forest	2815	T35	Temperate continental Pinus sylvestris forest	2118	T1E	Carpinus and Quercus mesic deciduous forest	1708																																		T	Forest	11743	R
Melampyrum saxosum	Orobanchaceae	euphytoid hemiparasite	83	T31	Temperate mountain Picea forest	24	S22	Alpine and subalpine ericoid heath	23	R43	Temperate acidophilous alpine grassland	9																																		S	Heathlands, scrub and tundra	33	T
Melampyrum scardicum	Orobanchaceae	euphytoid hemiparasite	19	T19	Temperate and submediterranean thermophilous deciduous forest	6	T39	Mediterranean and Balkan subalpine Pinus heldreichii-Pinus peuce forest	3	T17	Fagus forest on non-acid soils	1	T1E	Carpinus and Quercus mesic deciduous forest	1	T32	Temperate mountain Abies forest	1																												T	Forest	12
Melampyrum subalpinum	Orobanchaceae	euphytoid hemiparasite	21	T35	Temperate continental Pinus sylvestris forest	7	T19	Temperate and submediterranean thermophilous deciduous forest	2	T36	Temperate and submediterranean montane Pinus sylvestris-Pinus nigra forest	2																																		T	Forest	11	R
Melampyrum sylvaticum	Orobanchaceae	euphytoid hemiparasite	8563	T31	Temperate mountain Picea forest	3035	T32	Temperate mountain Abies forest	806	T34	Temperate subalpine Larix, Pinus cembra and Pinus uncinata forest	530																																		T	Forest	5498	S
Melampyrum velebiticum	Orobanchaceae	euphytoid hemiparasite	82	T19	Temperate and submediterranean thermophilous deciduous forest	29	T17	Fagus forest on non-acid soils	24	T31	Temperate mountain Picea forest	6																																		T	Forest	68	S
Odontites bocconei	Orobanchaceae	euphytoid hemiparasite	22	R45	Alpine and subalpine calcareous grassland of the Balkans and Apennines	7	S63	Eastern garrigue	3	R1A	Semi-dry perennial calcareous grassland (meadow steppe)	1	R1E	Mediterranean tall perennial dry grassland	1	T17	Fagus forest on non-acid soils	1	T33	Mediterranean mountain Abies forest	1																									R	Grasslands	9	S
Odontites bolligeri	Orobanchaceae	euphytoid hemiparasite	5	T21	Mediterranean evergreen Quercus forest	4																																								T	Forest	4
Odontites corsicus	Orobanchaceae	euphytoid hemiparasite	43	S74	Central Mediterranean mountain hedgehog-heath	12	S23	Alpine and subalpine Juniperus scrub	6	R1J	Cyrno-Sardean oromediterranean siliceous dry grassland	5	R43	Temperate acidophilous alpine grassland	5																															S	Heathlands, scrub and tundra	19	R
Odontites glutinosus	Orobanchaceae	euphytoid hemiparasite	37	R16	Perennial rocky grassland of Central and South-Eastern Europe	12	R1B	Continental dry grassland (true steppe)	4	R18	Perennial rocky calcareous grassland of subatlantic-submediterranean Europe	3	R19	Dry steppic submediterranean pasture of the Amphi-Adriatic region	3	R45	Alpine and subalpine calcareous grassland of the Balkans and Apennines	3																												R	Grasslands	27	S
Odontites granatensis	Orobanchaceae	euphytoid hemiparasite	1	R1H	Iberian oromediterranean basiphilous dry grassland	1																																								R	Grasslands	1
Odontites jaubertianus	Orobanchaceae	euphytoid hemiparasite	36	R1A	Semi-dry perennial calcareous grassland (meadow steppe)	18	U27	Temperate, lowland to montane base-rich scree	3	R18	Perennial rocky calcareous grassland of subatlantic-submediterranean Europe	2	S23	Alpine and subalpine Juniperus scrub	2																															R	Grasslands	22	U
Odontites lanceolatus	Orobanchaceae	euphytoid hemiparasite	140	T19	Temperate and submediterranean thermophilous deciduous forest	35	T3A	Mediterranean lowland to submontane Pinus forest	26	R18	Perennial rocky calcareous grassland of subatlantic-submediterranean Europe	25																																		T	Forest	78	R
Odontites linkii	Orobanchaceae	euphytoid hemiparasite	4	T21	Mediterranean evergreen Quercus forest	1	U38	Mediterranean base-rich inland cliff	1																																					T	Forest	1	U
Odontites litoralis	Orobanchaceae	euphytoid hemiparasite	64	MA223	Atlantic upper-mid saltmarsh and saline and brackish reed, rush and sedge bed	27	N1H	Atlantic and Baltic moist and wet dune slack	6	MA222	Atlantic upper saltmarsh	4																																		M	Coastal saltmarshes	35	N
Odontites longiflorus	Orobanchaceae	euphytoid hemiparasite	133	R1H	Iberian oromediterranean basiphilous dry grassland	60	R18	Perennial rocky calcareous grassland of subatlantic-submediterranean Europe	21	S65	Mediterranean gypsum scrub	13																																		R	Grasslands	87	S
Odontites luteus	Orobanchaceae	euphytoid hemiparasite	3160	R1A	Semi-dry perennial calcareous grassland (meadow steppe)	599	T3A	Mediterranean lowland to submontane Pinus forest	351	R1B	Continental dry grassland (true steppe)	329																																		R	Grasslands	1540	T
Odontites purpureus	Orobanchaceae	euphytoid hemiparasite	13	Q51	Tall-helophyte bed	2	S61	Western basiphilous garrigue	2	R21	Mesic permanent pasture of lowlands and mountains	1	R22	Low and medium altitude hay meadow	1	R36	Moist or wet mesotrophic to eutrophic pasture	1																												R	Grasslands	3	Q
Odontites pyrenaeus	Orobanchaceae	euphytoid hemiparasite	7	R18	Perennial rocky calcareous grassland of subatlantic-submediterranean Europe	4																																								R	Grasslands	4
Odontites recordonii	Orobanchaceae	euphytoid hemiparasite	24	R18	Perennial rocky calcareous grassland of subatlantic-submediterranean Europe	6	R22	Low and medium altitude hay meadow	2	S61	Western basiphilous garrigue	2																																		R	Grasslands	13	S
Odontites rigidifolius	Orobanchaceae	euphytoid hemiparasite	1	T21	Mediterranean evergreen Quercus forest	1																																								T	Forest	1
Odontites tenuifolius	Orobanchaceae	euphytoid hemiparasite	30	T21	Mediterranean evergreen Quercus forest	7	R1N	Open Iberian supramediterranean dry acid and neutral grassland	4	S62	Western acidophilous garrigue	3																																		R	Grasslands	12	T
Odontites viscosus	Orobanchaceae	euphytoid hemiparasite	216	T21	Mediterranean evergreen Quercus forest	47	T36	Temperate and submediterranean montane Pinus sylvestris-Pinus nigra forest	40	R18	Perennial rocky calcareous grassland of subatlantic-submediterranean Europe	14																																		T	Forest	103	R
Odontites vulgaris aggr.	Orobanchaceae	euphytoid hemiparasite	4271	R22	Low and medium altitude hay meadow	458	R21	Mesic permanent pasture of lowlands and mountains	431	R1A	Semi-dry perennial calcareous grassland (meadow steppe)	401																																		R	Grasslands	2211	M
Orobanche alba	Orobanchaceae	obligate root parasite	513	R1A	Semi-dry perennial calcareous grassland (meadow steppe)	165	R1B	Continental dry grassland (true steppe)	61	R18	Perennial rocky calcareous grassland of subatlantic-submediterranean Europe	49																																		R	Grasslands	348	T
Orobanche alsatica	Orobanchaceae	obligate root parasite	51	R1A	Semi-dry perennial calcareous grassland (meadow steppe)	28	R16	Perennial rocky grassland of Central and South-Eastern Europe	5	R1B	Continental dry grassland (true steppe)	5																																		R	Grasslands	43	T
Orobanche amethystea	Orobanchaceae	obligate root parasite	98	R1A	Semi-dry perennial calcareous grassland (meadow steppe)	47	R18	Perennial rocky calcareous grassland of subatlantic-submediterranean Europe	9	R16	Perennial rocky grassland of Central and South-Eastern Europe	6																																		R	Grasslands	74	N
Orobanche artemisiae-campestris	Orobanchaceae	obligate root parasite	71	R1A	Semi-dry perennial calcareous grassland (meadow steppe)	12	R22	Low and medium altitude hay meadow	11	N16	Mediterranean and Macaronesian coastal dune grassland (grey dune)	8	N1A	Atlantic and Baltic coastal dune scrub	8																															R	Grasslands	34	N
Orobanche canescens	Orobanchaceae	obligate root parasite	3	R1E	Mediterranean tall perennial dry grassland	2	T17	Fagus forest on non-acid soils	1																																					R	Grasslands	2	T
Orobanche caryophyllacea	Orobanchaceae	obligate root parasite	615	R1A	Semi-dry perennial calcareous grassland (meadow steppe)	148	R22	Low and medium altitude hay meadow	81	R1B	Continental dry grassland (true steppe)	73																																		R	Grasslands	391	N
Orobanche castellana	Orobanchaceae	obligate root parasite	1	T19	Temperate and submediterranean thermophilous deciduous forest	1																																								T	Forest	1
Orobanche centaurina	Orobanchaceae	obligate root parasite	1	S35	Temperate and submediterranean thorn scrub	1																																								S	Heathlands, scrub and tundra	1
Orobanche cernua	Orobanchaceae	obligate root parasite	18	MA253	Mediterranean mid-low saltmarsh	3	N14	Mediterranean, Macaronesian and Black Sea shifting coastal dune	2	T1E	Carpinus and Quercus mesic deciduous forest	2																																		T	Forest	4	M
Orobanche coerulescens	Orobanchaceae	obligate root parasite	15	N17	Black Sea coastal dune grassland (grey dune)	5	R1B	Continental dry grassland (true steppe)	5	R16	Perennial rocky grassland of Central and South-Eastern Europe	2																																		R	Grasslands	9	N
Orobanche crenata	Orobanchaceae	obligate root parasite	18	R1A	Semi-dry perennial calcareous grassland (meadow steppe)	4	N14	Mediterranean, Macaronesian and Black Sea shifting coastal dune	2	N16	Mediterranean and Macaronesian coastal dune grassland (grey dune)	2																																		N	Coastal sand and cliff habitats	4	R
Orobanche cumana	Orobanchaceae	obligate root parasite	8	R1B	Continental dry grassland (true steppe)	5																																								R	Grasslands	5
Orobanche denudata	Orobanchaceae	obligate root parasite	1
Orobanche elatior	Orobanchaceae	obligate root parasite	97	R1A	Semi-dry perennial calcareous grassland (meadow steppe)	58	R16	Perennial rocky grassland of Central and South-Eastern Europe	13	R1B	Continental dry grassland (true steppe)	5																																		R	Grasslands	83	T
Orobanche flava	Orobanchaceae	obligate root parasite	236	R55	Lowland moist or wet tall-herb and fern fringe	56	R56	Montane to subalpine moist or wet tall-herb and fern fringe	30	T12	Alnus glutinosa-Alnus incana forest on riparian and mineral soils	28																																		R	Grasslands	105	T
Orobanche gracilis	Orobanchaceae	obligate root parasite	1168	R1A	Semi-dry perennial calcareous grassland (meadow steppe)	555	R22	Low and medium altitude hay meadow	107	T3A	Mediterranean lowland to submontane Pinus forest	78																																		R	Grasslands	854	T
Orobanche haenseleri	Orobanchaceae	obligate root parasite	1	T1F	Ravine forest	1																																								T	Forest	1
Orobanche hederae	Orobanchaceae	obligate root parasite	376	T19	Temperate and submediterranean thermophilous deciduous forest	83	T21	Mediterranean evergreen Quercus forest	54	T1E	Carpinus and Quercus mesic deciduous forest	24																																		T	Forest	221	R
Orobanche laserpitii-sileris	Orobanchaceae	obligate root parasite	44	R1A	Semi-dry perennial calcareous grassland (meadow steppe)	11	R22	Low and medium altitude hay meadow	8	R51	Thermophilous forest fringe of base-rich soils	8																																		R	Grasslands	35	T
Orobanche latisquama	Orobanchaceae	obligate root parasite	113	S61	Western basiphilous garrigue	49	T3A	Mediterranean lowland to submontane Pinus forest	26	S51	Mediterranean maquis and arborescent matorral	3																																		S	Heathlands, scrub and tundra	53	T
Orobanche lutea	Orobanchaceae	obligate root parasite	240	R1A	Semi-dry perennial calcareous grassland (meadow steppe)	156	R22	Low and medium altitude hay meadow	34	R16	Perennial rocky grassland of Central and South-Eastern Europe	12																																		R	Grasslands	211	T
Orobanche lycoctoni	Orobanchaceae	obligate root parasite	1	R56	Montane to subalpine moist or wet tall-herb and fern fringe	1																																								R	Grasslands	1
Orobanche minor	Orobanchaceae	obligate root parasite	178	R1A	Semi-dry perennial calcareous grassland (meadow steppe)	23	R22	Low and medium altitude hay meadow	23	N15	Atlantic and Baltic coastal dune grassland (grey dune)	13																																		R	Grasslands	70	N
Orobanche pancicii	Orobanchaceae	obligate root parasite	4	R45	Alpine and subalpine calcareous grassland of the Balkans and Apennines	2	R1A	Semi-dry perennial calcareous grassland (meadow steppe)	1	R43	Temperate acidophilous alpine grassland	1																																		R	Grasslands	4
Orobanche pubescens	Orobanchaceae	obligate root parasite	37	T21	Mediterranean evergreen Quercus forest	10	S63	Eastern garrigue	5	S51	Mediterranean maquis and arborescent matorral	2	T3A	Mediterranean lowland to submontane Pinus forest	2																															T	Forest	15	S
Orobanche rapum-genistae	Orobanchaceae	obligate root parasite	262	S33	Lowland to montane temperate and submediterranean genistoid scrub	82	T1B	Acidophilous Quercus forest	25	S42	Dry heath	9	T21	Mediterranean evergreen Quercus forest	9																															S	Heathlands, scrub and tundra	109	T
Orobanche reticulata	Orobanchaceae	obligate root parasite	70	R16	Perennial rocky grassland of Central and South-Eastern Europe	14	R1A	Semi-dry perennial calcareous grassland (meadow steppe)	9	R44	Arctic-alpine calcareous grassland	7																																		R	Grasslands	44	T
Orobanche rigens	Orobanchaceae	obligate root parasite	6	R1E	Mediterranean tall perennial dry grassland	3	S71	Western Mediterranean spiny heath	1																																					R	Grasslands	3	S
Orobanche rubi	Orobanchaceae	obligate root parasite	9	T12	Alnus glutinosa-Alnus incana forest on riparian and mineral soils	5	T1F	Ravine forest	2	T1E	Carpinus and Quercus mesic deciduous forest	1																																		T	Forest	8
Orobanche salviae	Orobanchaceae	obligate root parasite	2	T32	Temperate mountain Abies forest	1																																								T	Forest	1
Orobanche sanguinea	Orobanchaceae	obligate root parasite	48	N13	Atlantic and Baltic shifting coastal dune	17	T21	Mediterranean evergreen Quercus forest	7	N15	Atlantic and Baltic coastal dune grassland (grey dune)	6																																		N	Coastal sand and cliff habitats	25	T
Orobanche serbica	Orobanchaceae	obligate root parasite	1	R1B	Continental dry grassland (true steppe)	1																																								R	Grasslands	1
Orobanche teucrii	Orobanchaceae	obligate root parasite	334	R1A	Semi-dry perennial calcareous grassland (meadow steppe)	151	R18	Perennial rocky calcareous grassland of subatlantic-submediterranean Europe	61	R16	Perennial rocky grassland of Central and South-Eastern Europe	43																																		R	Grasslands	282	T
Orobanche variegata	Orobanchaceae	obligate root parasite	46	R18	Perennial rocky calcareous grassland of subatlantic-submediterranean Europe	8	T1B	Acidophilous Quercus forest	5	T19	Temperate and submediterranean thermophilous deciduous forest	4																																		T	Forest	16	R
Osyris alba	Santalaceae	euphytoid hemiparasite	3456	T21	Mediterranean evergreen Quercus forest	1009	T19	Temperate and submediterranean thermophilous deciduous forest	482	T3A	Mediterranean lowland to submontane Pinus forest	193																																		T	Forest	1880	S
Osyris lanceolata	Santalaceae	euphytoid hemiparasite	106	T21	Mediterranean evergreen Quercus forest	18	S51	Mediterranean maquis and arborescent matorral	7	S61	Western basiphilous garrigue	6																																		T	Forest	29	S
Parentucellia latifolia	Orobanchaceae	euphytoid hemiparasite	663	R1D	Mediterranean closely grazed dry grassland	147	R1R	Mediterranean to Atlantic open, dry, acid and neutral grassland	96	R1F	Mediterranean annual-rich dry grassland	40																																		R	Grasslands	425	S
Parentucellia viscosa	Orobanchaceae	euphytoid hemiparasite	333	R31	Mediterranean tall humid inland grassland	27	R1R	Mediterranean to Atlantic open, dry, acid and neutral grassland	26	R22	Low and medium altitude hay meadow	25																																		R	Grasslands	156	T
Pedicularis acaulis	Orobanchaceae	euphytoid hemiparasite	12	R1A	Semi-dry perennial calcareous grassland (meadow steppe)	11																																								R	Grasslands	11
Pedicularis ascendens	Orobanchaceae	euphytoid hemiparasite	120	R44	Arctic-alpine calcareous grassland	35	S22	Alpine and subalpine ericoid heath	13	R23	Mountain hay meadow	12																																		R	Grasslands	62	S
Pedicularis asplenifolia	Orobanchaceae	euphytoid hemiparasite	110	R43	Temperate acidophilous alpine grassland	37	S21	Subarctic and alpine dwarf Salix scrub	20	R41	Snow-bed vegetation	12																																		R	Grasslands	53	S
Pedicularis baumgartenii	Orobanchaceae	euphytoid hemiparasite	1	R44	Arctic-alpine calcareous grassland	1																																								R	Grasslands	1
Pedicularis brachyodonta	Orobanchaceae	euphytoid hemiparasite	152	R45	Alpine and subalpine calcareous grassland of the Balkans and Apennines	67	R1A	Semi-dry perennial calcareous grassland (meadow steppe)	22	R43	Temperate acidophilous alpine grassland	7	S22	Alpine and subalpine ericoid heath	7																															R	Grasslands	108	S
Pedicularis cenisia	Orobanchaceae	euphytoid hemiparasite	45	R43	Temperate acidophilous alpine grassland	12	R44	Arctic-alpine calcareous grassland	7	S21	Subarctic and alpine dwarf Salix scrub	4																																		R	Grasslands	26	S
Pedicularis comosa	Orobanchaceae	euphytoid hemiparasite	689	R1A	Semi-dry perennial calcareous grassland (meadow steppe)	132	R16	Perennial rocky grassland of Central and South-Eastern Europe	73	R45	Alpine and subalpine calcareous grassland of the Balkans and Apennines	46																																		R	Grasslands	426	S
Pedicularis dasyantha	Orobanchaceae	euphytoid hemiparasite	17	S22	Alpine and subalpine ericoid heath	4	R44	Arctic-alpine calcareous grassland	2	S11	Shrub tundra	2																																		S	Heathlands, scrub and tundra	6	R
Pedicularis dasystachys	Orobanchaceae	euphytoid hemiparasite	1
Pedicularis elegans	Orobanchaceae	euphytoid hemiparasite	208	R45	Alpine and subalpine calcareous grassland of the Balkans and Apennines	149	R44	Arctic-alpine calcareous grassland	13	S21	Subarctic and alpine dwarf Salix scrub	11																																		R	Grasslands	174	S
Pedicularis elongata	Orobanchaceae	euphytoid hemiparasite	295	R44	Arctic-alpine calcareous grassland	35	R1A	Semi-dry perennial calcareous grassland (meadow steppe)	28	R43	Temperate acidophilous alpine grassland	16																																		R	Grasslands	94	S
Pedicularis exaltata	Orobanchaceae	euphytoid hemiparasite	13	R1A	Semi-dry perennial calcareous grassland (meadow steppe)	7	R56	Montane to subalpine moist or wet tall-herb and fern fringe	2	R35	Moist or wet mesotrophic to eutrophic hay meadow	1	R37	Temperate and boreal moist or wet oligotrophic grassland	1																															R	Grasslands	11
Pedicularis flammea	Orobanchaceae	euphytoid hemiparasite	14	S11	Shrub tundra	7	S22	Alpine and subalpine ericoid heath	2	Q45	Arctic-alpine rich fen	1	R42	Boreal and arctic acidophilous alpine grassland	1																															S	Heathlands, scrub and tundra	9	Q
Pedicularis foliosa	Orobanchaceae	euphytoid hemiparasite	614	R23	Mountain hay meadow	197	R1A	Semi-dry perennial calcareous grassland (meadow steppe)	58	R44	Arctic-alpine calcareous grassland	40																																		R	Grasslands	392	S
Pedicularis friderici-augusti	Orobanchaceae	euphytoid hemiparasite	17	S22	Alpine and subalpine ericoid heath	7	S23	Alpine and subalpine Juniperus scrub	4	R43	Temperate acidophilous alpine grassland	2																																		S	Heathlands, scrub and tundra	11	R
Pedicularis graeca	Orobanchaceae	euphytoid hemiparasite	9	R1K	Balkan and Anatolian oromediterranean dry grassland	3	S22	Alpine and subalpine ericoid heath	1	S23	Alpine and subalpine Juniperus scrub	1																																		R	Grasslands	3	S
Pedicularis gyroflexa	Orobanchaceae	euphytoid hemiparasite	641	R44	Arctic-alpine calcareous grassland	127	R1A	Semi-dry perennial calcareous grassland (meadow steppe)	91	R43	Temperate acidophilous alpine grassland	80																																		R	Grasslands	360	T
Pedicularis hacquetii	Orobanchaceae	euphytoid hemiparasite	49	R23	Mountain hay meadow	16	R56	Montane to subalpine moist or wet tall-herb and fern fringe	16	S25	Subalpine and subarctic deciduous scrub	3																																		R	Grasslands	36	S
Pedicularis heterodonta	Orobanchaceae	euphytoid hemiparasite	92	R1A	Semi-dry perennial calcareous grassland (meadow steppe)	52	R16	Perennial rocky grassland of Central and South-Eastern Europe	10	R22	Low and medium altitude hay meadow	4																																		R	Grasslands	72	S
Pedicularis hirsuta	Orobanchaceae	euphytoid hemiparasite	40	S21	Subarctic and alpine dwarf Salix scrub	8	S22	Alpine and subalpine ericoid heath	8	Q45	Arctic-alpine rich fen	7																																		S	Heathlands, scrub and tundra	19	Q
Pedicularis hoermanniana	Orobanchaceae	euphytoid hemiparasite	8	R1A	Semi-dry perennial calcareous grassland (meadow steppe)	1	R43	Temperate acidophilous alpine grassland	1	R45	Alpine and subalpine calcareous grassland of the Balkans and Apennines	1	R56	Montane to subalpine moist or wet tall-herb and fern fringe	1	T31	Temperate mountain Picea forest	1																												R	Grasslands	4	T
Pedicularis kaufmannii	Orobanchaceae	euphytoid hemiparasite	76	R1A	Semi-dry perennial calcareous grassland (meadow steppe)	42	R1B	Continental dry grassland (true steppe)	22	R22	Low and medium altitude hay meadow	4																																		R	Grasslands	69
Pedicularis kerneri	Orobanchaceae	euphytoid hemiparasite	470	R43	Temperate acidophilous alpine grassland	266	S21	Subarctic and alpine dwarf Salix scrub	52	S22	Alpine and subalpine ericoid heath	18																																		R	Grasslands	289	S
Pedicularis lapponica	Orobanchaceae	euphytoid hemiparasite	484	S11	Shrub tundra	151	T1C	Temperate and boreal mountain Betula and Populus tremula forest on mineral soils	71	R42	Boreal and arctic acidophilous alpine grassland	29																																		S	Heathlands, scrub and tundra	191	T
Pedicularis leucodon	Orobanchaceae	euphytoid hemiparasite	43	R1A	Semi-dry perennial calcareous grassland (meadow steppe)	10	R1B	Continental dry grassland (true steppe)	6	R45	Alpine and subalpine calcareous grassland of the Balkans and Apennines	6	S22	Alpine and subalpine ericoid heath	6																															R	Grasslands	28	S
Pedicularis limnogena	Orobanchaceae	euphytoid hemiparasite	23	Q22	Poor fen	10	Q11	Raised bog	3	Q25	Non-calcareous quaking mire	3																																		Q	Wetlands	16	R
Pedicularis mixta	Orobanchaceae	euphytoid hemiparasite	277	Q24	Intermediate fen and soft-water spring mire	69	Q41	Alkaline, calcareous, carbonate-rich small-sedge spring fen	54	R43	Temperate acidophilous alpine grassland	21																																		Q	Wetlands	138	R
Pedicularis oederi	Orobanchaceae	euphytoid hemiparasite	750	R43	Temperate acidophilous alpine grassland	188	Q45	Arctic-alpine rich fen	73	R44	Arctic-alpine calcareous grassland	69	S21	Subarctic and alpine dwarf Salix scrub	69																															R	Grasslands	300	S
Pedicularis orthantha	Orobanchaceae	euphytoid hemiparasite	103	S22	Alpine and subalpine ericoid heath	31	R43	Temperate acidophilous alpine grassland	19	R45	Alpine and subalpine calcareous grassland of the Balkans and Apennines	14																																		S	Heathlands, scrub and tundra	45	R
Pedicularis palustris	Orobanchaceae	euphytoid hemiparasite	3785	Q24	Intermediate fen and soft-water spring mire	424	Q42	Extremely rich moss-sedge fen	266	R35	Moist or wet mesotrophic to eutrophic hay meadow	265																																		Q	Wetlands	1462	R
Pedicularis petiolaris	Orobanchaceae	euphytoid hemiparasite	20	R43	Temperate acidophilous alpine grassland	3	R45	Alpine and subalpine calcareous grassland of the Balkans and Apennines	3	R21	Mesic permanent pasture of lowlands and mountains	2																																		R	Grasslands	8
Pedicularis portenschlagii	Orobanchaceae	euphytoid hemiparasite	52	R43	Temperate acidophilous alpine grassland	21	S22	Alpine and subalpine ericoid heath	5	R44	Arctic-alpine calcareous grassland	4																																		R	Grasslands	25	S
Pedicularis pyrenaica	Orobanchaceae	euphytoid hemiparasite	1173	R43	Temperate acidophilous alpine grassland	529	S22	Alpine and subalpine ericoid heath	158	R1A	Semi-dry perennial calcareous grassland (meadow steppe)	42																																		R	Grasslands	684	S
Pedicularis recutita	Orobanchaceae	euphytoid hemiparasite	157	S25	Subalpine and subarctic deciduous scrub	36	R56	Montane to subalpine moist or wet tall-herb and fern fringe	27	R43	Temperate acidophilous alpine grassland	21																																		R	Grasslands	68	S
Pedicularis rosea	Orobanchaceae	euphytoid hemiparasite	282	R44	Arctic-alpine calcareous grassland	95	S22	Alpine and subalpine ericoid heath	47	S21	Subarctic and alpine dwarf Salix scrub	40																																		R	Grasslands	130	S
Pedicularis rostratocapitata	Orobanchaceae	euphytoid hemiparasite	1381	R44	Arctic-alpine calcareous grassland	382	S22	Alpine and subalpine ericoid heath	212	S21	Subarctic and alpine dwarf Salix scrub	48																																		R	Grasslands	453	S
Pedicularis rostratocapitata subsp. rostratocapitata	Orobanchaceae	euphytoid hemiparasite	145	R44	Arctic-alpine calcareous grassland	58	S22	Alpine and subalpine ericoid heath	5	R1A	Semi-dry perennial calcareous grassland (meadow steppe)	1	S21	Subarctic and alpine dwarf Salix scrub	1	U36	Temperate high-mountain base-rich inland cliff	1																												R	Grasslands	59	S
Pedicularis rostratospicata	Orobanchaceae	euphytoid hemiparasite	377	R43	Temperate acidophilous alpine grassland	128	S22	Alpine and subalpine ericoid heath	35	T34	Temperate subalpine Larix, Pinus cembra and Pinus uncinata forest	33																																		R	Grasslands	185	S
Pedicularis sceptrum-carolinum	Orobanchaceae	euphytoid hemiparasite	60	Q24	Intermediate fen and soft-water spring mire	10	Q42	Extremely rich moss-sedge fen	9	S25	Subalpine and subarctic deciduous scrub	6																																		Q	Wetlands	29	S
Pedicularis schizocalyx	Orobanchaceae	euphytoid hemiparasite	71	R22	Low and medium altitude hay meadow	21	R1A	Semi-dry perennial calcareous grassland (meadow steppe)	16	R18	Perennial rocky calcareous grassland of subatlantic-submediterranean Europe	8	R1H	Iberian oromediterranean basiphilous dry grassland	8																															R	Grasslands	56	S
Pedicularis sibthorpii	Orobanchaceae	euphytoid hemiparasite	14	T36	Temperate and submediterranean montane Pinus sylvestris-Pinus nigra forest	4	R1A	Semi-dry perennial calcareous grassland (meadow steppe)	2	R1B	Continental dry grassland (true steppe)	1																																		T	Forest	4	R
Pedicularis sudetica	Orobanchaceae	euphytoid hemiparasite	22	R35	Moist or wet mesotrophic to eutrophic hay meadow	2	R43	Temperate acidophilous alpine grassland	2	Q11	Raised bog	1	Q22	Poor fen	1	Q24	Intermediate fen and soft-water spring mire	1	Q25	Non-calcareous quaking mire	1	R37	Temperate and boreal moist or wet oligotrophic grassland	1																						R	Grasslands	5	Q
Pedicularis sylvatica	Orobanchaceae	euphytoid hemiparasite	3148	R37	Temperate and boreal moist or wet oligotrophic grassland	492	Q24	Intermediate fen and soft-water spring mire	195	S41	Wet heath	174																																		R	Grasslands	947	Q
Pedicularis tuberosa	Orobanchaceae	euphytoid hemiparasite	844	R43	Temperate acidophilous alpine grassland	239	S22	Alpine and subalpine ericoid heath	114	R1A	Semi-dry perennial calcareous grassland (meadow steppe)	47																																		R	Grasslands	406	S
Pedicularis verticillata	Orobanchaceae	euphytoid hemiparasite	2791	R43	Temperate acidophilous alpine grassland	494	R44	Arctic-alpine calcareous grassland	476	S22	Alpine and subalpine ericoid heath	273																																		R	Grasslands	1255	S
Phelipanche aegyptiaca	Orobanchaceae	obligate root parasite	7	N16	Mediterranean and Macaronesian coastal dune grassland (grey dune)	5	R16	Perennial rocky grassland of Central and South-Eastern Europe	1	R22	Low and medium altitude hay meadow	1																																		N	Coastal sand and cliff habitats	5	R
Phelipanche arenaria	Orobanchaceae	obligate root parasite	68	R1P	Oceanic to subcontinental inland sand grassland on dry acid and neutral soils	14	N17	Black Sea coastal dune grassland (grey dune)	7	R16	Perennial rocky grassland of Central and South-Eastern Europe	6																																		R	Grasslands	33	N
Phelipanche lanuginosa	Orobanchaceae	obligate root parasite	19	R1B	Continental dry grassland (true steppe)	7	MA241	Black Sea littoral saltmarsh	4	R1A	Semi-dry perennial calcareous grassland (meadow steppe)	2																																		R	Grasslands	11	M
Phelipanche lavandulacea	Orobanchaceae	obligate root parasite	11	S54	Thermomediterranean arid scrub	3	T19	Temperate and submediterranean thermophilous deciduous forest	1																																					S	Heathlands, scrub and tundra	3	T
Phelipanche mutelii	Orobanchaceae	obligate root parasite	22	S61	Western basiphilous garrigue	5	T3A	Mediterranean lowland to submontane Pinus forest	4	MA252	Mediterranean upper-mid saltmarsh and saline and brackish reed rush and sedge bed	1	N32	Mediterranean and Black Sea rocky sea cliff and shore	1	R1F	Mediterranean annual-rich dry grassland	1	T14	Mediterranean and Macaronesian riparian forest	1	T24	Olea europaea-Ceratonia siliqua forest	1																						T	Forest	6	S
Phelipanche nana	Orobanchaceae	obligate root parasite	17	R1F	Mediterranean annual-rich dry grassland	2	T1B	Acidophilous Quercus forest	2	T3A	Mediterranean lowland to submontane Pinus forest	2																																		T	Forest	5	R
Phelipanche olbiensis	Orobanchaceae	obligate root parasite	2	R18	Perennial rocky calcareous grassland of subatlantic-submediterranean Europe	1	R1E	Mediterranean tall perennial dry grassland	1																																					R	Grasslands	2
Phelipanche purpurea	Orobanchaceae	obligate root parasite	88	R1B	Continental dry grassland (true steppe)	14	R22	Low and medium altitude hay meadow	11	R1A	Semi-dry perennial calcareous grassland (meadow steppe)	10																																		R	Grasslands	49	T
Phelipanche ramosa	Orobanchaceae	obligate root parasite	61	N14	Mediterranean, Macaronesian and Black Sea shifting coastal dune	6	T19	Temperate and submediterranean thermophilous deciduous forest	6	T24	Olea europaea-Ceratonia siliqua forest	5																																		T	Forest	17	S
Phelypaea boissieri	Orobanchaceae	obligate root parasite	4	R45	Alpine and subalpine calcareous grassland of the Balkans and Apennines	2																																								R	Grasslands	2
Rhinanthus alectorolophus	Orobanchaceae	euphytoid hemiparasite	4049	R22	Low and medium altitude hay meadow	1489	R1A	Semi-dry perennial calcareous grassland (meadow steppe)	921	R23	Mountain hay meadow	450																																		R	Grasslands	3250	S
Rhinanthus alpinus	Orobanchaceae	euphytoid hemiparasite	267	R23	Mountain hay meadow	81	R43	Temperate acidophilous alpine grassland	36	R44	Arctic-alpine calcareous grassland	19																																		R	Grasslands	172	S
Rhinanthus angustifolius	Orobanchaceae	euphytoid hemiparasite	6706	R22	Low and medium altitude hay meadow	1560	R35	Moist or wet mesotrophic to eutrophic hay meadow	892	R1A	Semi-dry perennial calcareous grassland (meadow steppe)	622																																		R	Grasslands	4031	N
Rhinanthus antiquus	Orobanchaceae	euphytoid hemiparasite	1
Rhinanthus asperulus	Orobanchaceae	euphytoid hemiparasite	1
Rhinanthus borbasii	Orobanchaceae	euphytoid hemiparasite	102	R1A	Semi-dry perennial calcareous grassland (meadow steppe)	45	R1B	Continental dry grassland (true steppe)	16	R22	Low and medium altitude hay meadow	7																																		R	Grasslands	77	S
Rhinanthus burnatii	Orobanchaceae	euphytoid hemiparasite	38	T36	Temperate and submediterranean montane Pinus sylvestris-Pinus nigra forest	6	T19	Temperate and submediterranean thermophilous deciduous forest	4	R18	Perennial rocky calcareous grassland of subatlantic-submediterranean Europe	3	R1A	Semi-dry perennial calcareous grassland (meadow steppe)	3	R44	Arctic-alpine calcareous grassland	3																												T	Forest	13	R
Rhinanthus carinthiacus	Orobanchaceae	euphytoid hemiparasite	1	R56	Montane to subalpine moist or wet tall-herb and fern fringe	1																																								R	Grasslands	1
Rhinanthus glacialis	Orobanchaceae	euphytoid hemiparasite	2649	R1A	Semi-dry perennial calcareous grassland (meadow steppe)	615	R23	Mountain hay meadow	169	R44	Arctic-alpine calcareous grassland	169																																		R	Grasslands	1502	S
Rhinanthus gracilis	Orobanchaceae	euphytoid hemiparasite	1
Rhinanthus groenlandicus	Orobanchaceae	euphytoid hemiparasite	25	Q45	Arctic-alpine rich fen	13	Q42	Extremely rich moss-sedge fen	2	S25	Subalpine and subarctic deciduous scrub	2	U25	Boreal and arctic base-rich scree and block field	2																															Q	Wetlands	15	S
Rhinanthus helenae	Orobanchaceae	euphytoid hemiparasite	3	R43	Temperate acidophilous alpine grassland	1	R44	Arctic-alpine calcareous grassland	1																																					R	Grasslands	2
Rhinanthus javorkae	Orobanchaceae	euphytoid hemiparasite	5	T39	Mediterranean and Balkan subalpine Pinus heldreichii-Pinus peuce forest	2	R45	Alpine and subalpine calcareous grassland of the Balkans and Apennines	1																																					T	Forest	2	R
Rhinanthus mediterraneus	Orobanchaceae	euphytoid hemiparasite	1543	R1A	Semi-dry perennial calcareous grassland (meadow steppe)	429	R22	Low and medium altitude hay meadow	322	R23	Mountain hay meadow	171																																		R	Grasslands	1137	S
Rhinanthus melampyroides	Orobanchaceae	euphytoid hemiparasite	1	R1A	Semi-dry perennial calcareous grassland (meadow steppe)	1																																								R	Grasslands	1
Rhinanthus minor	Orobanchaceae	euphytoid hemiparasite	20233	R22	Low and medium altitude hay meadow	7947	R1A	Semi-dry perennial calcareous grassland (meadow steppe)	2040	R21	Mesic permanent pasture of lowlands and mountains	732																																		R	Grasslands	12875	Q
Rhinanthus ovifugus	Orobanchaceae	euphytoid hemiparasite	6	R44	Arctic-alpine calcareous grassland	3	R1A	Semi-dry perennial calcareous grassland (meadow steppe)	2																																					R	Grasslands	5
Rhinanthus pindicus	Orobanchaceae	euphytoid hemiparasite	2
Rhinanthus pubescens	Orobanchaceae	euphytoid hemiparasite	2	R1K	Balkan and Anatolian oromediterranean dry grassland	2																																								R	Grasslands	2
Rhinanthus rumelicus	Orobanchaceae	euphytoid hemiparasite	2470	R1A	Semi-dry perennial calcareous grassland (meadow steppe)	699	R22	Low and medium altitude hay meadow	569	R1B	Continental dry grassland (true steppe)	172																																		R	Grasslands	1716	T
Rhinanthus wagneri	Orobanchaceae	euphytoid hemiparasite	67	R1B	Continental dry grassland (true steppe)	13	R21	Mesic permanent pasture of lowlands and mountains	6	R43	Temperate acidophilous alpine grassland	6																																		R	Grasslands	41	T
Rhinanthus wettsteinii	Orobanchaceae	euphytoid hemiparasite	77	R45	Alpine and subalpine calcareous grassland of the Balkans and Apennines	33	R14	Perennial rocky grassland of the Italian Peninsula	15	R43	Temperate acidophilous alpine grassland	6																																		R	Grasslands	61	S
Rhynchocorys elephas	Orobanchaceae	obligate root parasite	17	R55	Lowland moist or wet tall-herb and fern fringe	7	T17	Fagus forest on non-acid soils	2	T39	Mediterranean and Balkan subalpine Pinus heldreichii-Pinus peuce forest	2																																		R	Grasslands	7	T
Thesium alpinum	Santalaceae	euphytoid hemiparasite	4334	R44	Arctic-alpine calcareous grassland	607	R1A	Semi-dry perennial calcareous grassland (meadow steppe)	459	R23	Mountain hay meadow	301																																		R	Grasslands	1934	T
Thesium auriculatum	Santalaceae	euphytoid hemiparasite	8	T39	Mediterranean and Balkan subalpine Pinus heldreichii-Pinus peuce forest	7	R45	Alpine and subalpine calcareous grassland of the Balkans and Apennines	1																																					T	Forest	7	R
Thesium bergeri	Santalaceae	euphytoid hemiparasite	94	S63	Eastern garrigue	19	T3A	Mediterranean lowland to submontane Pinus forest	13	S72	Eastern Mediterranean spiny heath (phrygana)	7	T3D	Mediterranean Cupressaceae forest	7																															T	Forest	30	S
Thesium brachyphyllum	Santalaceae	euphytoid hemiparasite	6	R1A	Semi-dry perennial calcareous grassland (meadow steppe)	4	T36	Temperate and submediterranean montane Pinus sylvestris-Pinus nigra forest	1																																					R	Grasslands	4	T
Thesium catalaunicum	Santalaceae	euphytoid hemiparasite	2	R18	Perennial rocky calcareous grassland of subatlantic-submediterranean Europe	1	S52	Submediterranean pseudomaquis	1																																					R	Grasslands	1	S
Thesium chinense	Santalaceae	euphytoid hemiparasite	3	R1E	Mediterranean tall perennial dry grassland	3																																								R	Grasslands	3
Thesium corsalpinum	Santalaceae	euphytoid hemiparasite	1	R1J	Cyrno-Sardean oromediterranean siliceous dry grassland	1																																								R	Grasslands	1
Thesium divaricatum	Santalaceae	euphytoid hemiparasite	1809	R18	Perennial rocky calcareous grassland of subatlantic-submediterranean Europe	456	R1A	Semi-dry perennial calcareous grassland (meadow steppe)	221	T3A	Mediterranean lowland to submontane Pinus forest	215																																		R	Grasslands	928	T
Thesium dollineri	Santalaceae	euphytoid hemiparasite	222	R1B	Continental dry grassland (true steppe)	67	R1A	Semi-dry perennial calcareous grassland (meadow steppe)	35	R16	Perennial rocky grassland of Central and South-Eastern Europe	20																																		R	Grasslands	140	S
Thesium ebracteatum	Santalaceae	euphytoid hemiparasite	33	T35	Temperate continental Pinus sylvestris forest	4	R1A	Semi-dry perennial calcareous grassland (meadow steppe)	3	R22	Low and medium altitude hay meadow	3	R37	Temperate and boreal moist or wet oligotrophic grassland	3																															R	Grasslands	14	T
Thesium humifusum	Santalaceae	euphytoid hemiparasite	1422	R1A	Semi-dry perennial calcareous grassland (meadow steppe)	497	R18	Perennial rocky calcareous grassland of subatlantic-submediterranean Europe	189	R19	Dry steppic submediterranean pasture of the Amphi-Adriatic region	73																																		R	Grasslands	923	S
Thesium humile	Santalaceae	euphytoid hemiparasite	114	S63	Eastern garrigue	36	N16	Mediterranean and Macaronesian coastal dune grassland (grey dune)	14	R1F	Mediterranean annual-rich dry grassland	10																																		S	Heathlands, scrub and tundra	48	N
Thesium italicum	Santalaceae	euphytoid hemiparasite	7	S74	Central Mediterranean mountain hedgehog-heath	5																																								S	Heathlands, scrub and tundra	5
Thesium kernerianum	Santalaceae	euphytoid hemiparasite	11	R44	Arctic-alpine calcareous grassland	4	S22	Alpine and subalpine ericoid heath	2	R43	Temperate acidophilous alpine grassland	1																																		R	Grasslands	5	S
Thesium linophyllon	Santalaceae	euphytoid hemiparasite	4104	R1A	Semi-dry perennial calcareous grassland (meadow steppe)	2081	R16	Perennial rocky grassland of Central and South-Eastern Europe	354	R1B	Continental dry grassland (true steppe)	281																																		R	Grasslands	3028	T
Thesium macedonicum	Santalaceae	euphytoid hemiparasite	53	R45	Alpine and subalpine calcareous grassland of the Balkans and Apennines	14	R19	Dry steppic submediterranean pasture of the Amphi-Adriatic region	9	R16	Perennial rocky grassland of Central and South-Eastern Europe	6																																		R	Grasslands	30
Thesium parnassi	Santalaceae	euphytoid hemiparasite	120	R45	Alpine and subalpine calcareous grassland of the Balkans and Apennines	60	R43	Temperate acidophilous alpine grassland	15	R1K	Balkan and Anatolian oromediterranean dry grassland	14																																		R	Grasslands	97	S
Thesium procumbens	Santalaceae	euphytoid hemiparasite	11	R11	Pannonian and Pontic sandy steppe	3	R1A	Semi-dry perennial calcareous grassland (meadow steppe)	3	R1B	Continental dry grassland (true steppe)	2																																		R	Grasslands	9
Thesium pyrenaicum	Santalaceae	euphytoid hemiparasite	980	R1A	Semi-dry perennial calcareous grassland (meadow steppe)	287	R23	Mountain hay meadow	139	R43	Temperate acidophilous alpine grassland	98																																		R	Grasslands	689	S
Thesium ramosissimum	Santalaceae	euphytoid hemiparasite	4	R11	Pannonian and Pontic sandy steppe	3	T3D	Mediterranean Cupressaceae forest	1																																					R	Grasslands	3	T
Thesium ramosum	Santalaceae	euphytoid hemiparasite	928	R1B	Continental dry grassland (true steppe)	418	R1A	Semi-dry perennial calcareous grassland (meadow steppe)	220	R16	Perennial rocky grassland of Central and South-Eastern Europe	54																																		R	Grasslands	759	S
Thesium rostratum	Santalaceae	euphytoid hemiparasite	239	R1A	Semi-dry perennial calcareous grassland (meadow steppe)	70	T36	Temperate and submediterranean montane Pinus sylvestris-Pinus nigra forest	29	R44	Arctic-alpine calcareous grassland	15																																		R	Grasslands	101	T
Tozzia alpina	Orobanchaceae	obligate root parasite	138	R56	Montane to subalpine moist or wet tall-herb and fern fringe	65	T1F	Ravine forest	15	T31	Temperate mountain Picea forest	13																																		R	Grasslands	77	T
Viscum album	Loranthaceae	mistletoe	1359	T36	Temperate and submediterranean montane Pinus sylvestris-Pinus nigra forest	154	T32	Temperate mountain Abies forest	137	T35	Temperate continental Pinus sylvestris forest	131																																		T	Forest	775	S
Viscum cruciatum	Loranthaceae	mistletoe	4	T33	Mediterranean mountain Abies forest	1	T37	Mediterranean montane Pinus sylvestris-Pinus nigra forest	1																																					T	Forest	2
[truncated: 11 more columns]
