# Supplementary material for: Parasitic plants in Europe: ecological niches and spatial patterns
Source: Plant Biol (Stuttg). 2025 Sep 18;27(7):1285–99. doi: 10.1111/plb.70099 (PMC12631522; doi:10.1111/plb.70099)
Supplement: Supplementary file 3 — Appendix S3. Additional information on the data structure, EUNIS habitat types and environmental variables. [file PLB-27-1285-s005.xlsx]

## Sheet: APPENDIX S3
Appendix S3. Additional information on the data structure, EUNIS habitat types and environmental variables
Supporting information for Fahs, N., Axmanová, I., Svenning, J.-C., Padullés Cubino, J., Biurrun, I., Boch, S., Campos, J.A., Čarni, A., Dengler, J., Garbolino, E., Heinken, T., Knotková, K. and Těšitel, J.: Parasitic plants in Europe: ecological niches and spatial patterns
TABLE S3.1. Overview of the different extents of the datasets and their use in analyses.
TABLE S3.2. Overview of EUNIS habitat types, their classification into habitat categories and their use in the specific datasets.
TABLE S3.3. List of fine-level EUNIS habitat categories (level 3) with their occurrence in the dataset by country and plot size
TABLE S3.4. Variables used in the study

## Sheet: TABLE S3.1
TABLE S3.1. Overview of the different extents of the datasets and their use in the different analyses.
Description of the dataset	Plot number	Plot number including a parasitic plant (including mistletoes)	Plot number including a parasitic plant (excluding mistletoes)	Used for
DATASET A: Full dataset with information on broad habitat types for all plots	819452	141646	140382	Mapping of mean relative abundances; Species pool calculation (see Appendix S2)
DATASET B: Including habitat information on the medium level for all plots	567273	101751	100899	Calculation of occurrence of parasitic functional types in habitat types
DATASET C: Including environmental variables and habitat information on the fine level	565063	101221	100378	BRT analysis for environmental variables; Calculation of ecological niches for environmental variables

## Sheet: TABLE S3.2
TABLE S3.2. Overview of EUNIS habitat types, their classification into habitat categories and their use in the specific datasets. (Check TABLE S3.1 for the description of the dataset.)
EUNIS.code.1	EUNIS.name.1	EUNIS.code.2	EUNIS.name.2	EUNIS.code.3	EUNIS.name.3	Wet habitat	Open habitat	Saline habitat	Minimum plot size	Maximum plot size	Number of plots	Included in Dataset (based on classification on EUNIS.code.3), for dataset definition see TABLE S3.1
M	Coastal saltmarshes	MA	Coastal saltmarshes	MA	Coastal saltmarshes				1	400	915	A
M	Coastal saltmarshes	MA2	Coastal saltmarshes	MA2	Coastal saltmarshes						0	A,B
M	Coastal saltmarshes	MA21	Arctic coastal saltmarsh	MA21	Arctic coastal saltmarsh	1	1	1			0	A,B,C
M	Coastal saltmarshes	MA21	Arctic coastal saltmarsh	MA211	Arctic coastal saltmarsh	1	1	1	1	10	39	A,B,C
M	Coastal saltmarshes	MA22	Atlantic coastal saltmarsh	MA22	Atlantic coastal saltmarsh	1	1	1			0	A,B,C
M	Coastal saltmarshes	MA22	Atlantic coastal saltmarsh	MA221	Atlantic saltmarsh driftline	1	1	1	1	72	85	A,B,C
M	Coastal saltmarshes	MA22	Atlantic coastal saltmarsh	MA222	Atlantic upper saltmarsh	1	1	1	1	600	743	A,B,C
M	Coastal saltmarshes	MA22	Atlantic coastal saltmarsh	MA223	Atlantic upper-mid saltmarsh and saline and brackish reed, rush and sedge bed	1	1	1	1	990	4502	A,B,C
M	Coastal saltmarshes	MA22	Atlantic coastal saltmarsh	MA224	Atlantic mid-low saltmarsh	1	1	1	1	800	3574	A,B,C
M	Coastal saltmarshes	MA22	Atlantic coastal saltmarsh	MA225	Atlantic pioneer saltmarsh	1	1	1	1	600	488	A,B,C
M	Coastal saltmarshes	MA23	Baltic coastal saltmarsh	MA23	Baltic coastal saltmarsh	1	1	1			0	A,B,C
M	Coastal saltmarshes	MA23	Baltic coastal saltmarsh	MA232	Baltic coastal meadow	1	1	1	1	300	426	A,B,C
M	Coastal saltmarshes	MA24	Black Sea coastal saltmarsh	MA24	Black Sea coastal saltmarsh	1	1	1			0	A,B,C
M	Coastal saltmarshes	MA24	Black Sea coastal saltmarsh	MA241	Black Sea littoral saltmarsh	1	1	1	1	200	392	A,B,C
M	Coastal saltmarshes	MA25	Mediterranean coastal saltmarsh	MA25	Mediterranean coastal saltmarsh	1	1	1			0	A,B,C
M	Coastal saltmarshes	MA25	Mediterranean coastal saltmarsh	MA251	Mediterranean upper saltmarsh	1	1	1	1	150	189	A,B,C
M	Coastal saltmarshes	MA25	Mediterranean coastal saltmarsh	MA252	Mediterranean upper-mid saltmarsh and saline and brackish reed rush and sedge bed	1	1	1	1	1000	797	A,B,C
M	Coastal saltmarshes	MA25	Mediterranean coastal saltmarsh	MA253	Mediterranean mid-low saltmarsh	1	1	1	1	800	1204	A,B,C
M	Coastal saltmarshes	MAa	Angiosperm vegetation in the marine littoral zone	MAa	Angiosperm vegetation in the marine littoral zone						0	A,B
N	Coastal sand and cliff habitats	N	Coastal sand and cliff habitats	N	Coastal sand and cliff habitats				1	400	1585	A
N	Coastal sand and cliff habitats	N1	Coastal dunes and sandy shores	N1	Coastal dunes and sandy shores				6	100	26	A,B
N	Coastal sand and cliff habitats	N1	Coastal dunes and sandy shores	N11	Atlantic, Baltic and Arctic sand beach	0	1	0	1	200	276	A,B,C
N	Coastal sand and cliff habitats	N1	Coastal dunes and sandy shores	N12	Mediterranean and Black Sea sand beach	0	1	0	1	400	591	A,B,C
N	Coastal sand and cliff habitats	N1	Coastal dunes and sandy shores	N13	Atlantic and Baltic shifting coastal dune	0	1	0	1	1000	3212	A,B,C
N	Coastal sand and cliff habitats	N1	Coastal dunes and sandy shores	N14	Mediterranean, Macaronesian and Black Sea shifting coastal dune	0	1	0	1	600	1958	A,B,C
N	Coastal sand and cliff habitats	N1	Coastal dunes and sandy shores	N15	Atlantic and Baltic coastal dune grassland (grey dune)	0	1	0	1	600	2667	A,B,C
N	Coastal sand and cliff habitats	N1	Coastal dunes and sandy shores	N16	Mediterranean and Macaronesian coastal dune grassland (grey dune)	0	1	0	1	510	2276	A,B,C
N	Coastal sand and cliff habitats	N1	Coastal dunes and sandy shores	N17	Black Sea coastal dune grassland (grey dune)	0	1	0	4	250	620	A,B,C
N	Coastal sand and cliff habitats	N1	Coastal dunes and sandy shores	N18	Atlantic and Baltic coastal Empetrum heath	0	1	0	1	200	231	A,B,C
N	Coastal sand and cliff habitats	N1	Coastal dunes and sandy shores	N19	Atlantic coastal Calluna and Ulex heath	0	1	0	2	100	192	A,B,C
N	Coastal sand and cliff habitats	N1	Coastal dunes and sandy shores	N1A	Atlantic and Baltic coastal dune scrub	0	1	0	1	1000	2651	A,B,C
N	Coastal sand and cliff habitats	N1	Coastal dunes and sandy shores	N1B	Mediterranean and Black Sea coastal dune scrub	0	1	0	2	300	276	A,B,C
N	Coastal sand and cliff habitats	N1	Coastal dunes and sandy shores	N1C	Macaronesian coastal dune scrub	0	1	0			0	A,B,C
N	Coastal sand and cliff habitats	N1	Coastal dunes and sandy shores	N1D	Atlantic and Baltic broad-leaved coastal dune forest	0	0	0	2	600	791	A,B,C
N	Coastal sand and cliff habitats	N1	Coastal dunes and sandy shores	N1E	Black Sea broad-leaved coastal dune forest	0	0	0	5	100	15	A,B,C
N	Coastal sand and cliff habitats	N1	Coastal dunes and sandy shores	N1F	Baltic coniferous coastal dune forest	0	0	0	25	900	388	A,B,C
N	Coastal sand and cliff habitats	N1	Coastal dunes and sandy shores	N1G	Mediterranean coniferous coastal dune forest	0	0	0	4	400	147	A,B,C
N	Coastal sand and cliff habitats	N1	Coastal dunes and sandy shores	N1H	Atlantic and Baltic moist and wet dune slack	1	1	1	1	1000	3818	A,B,C
N	Coastal sand and cliff habitats	N1	Coastal dunes and sandy shores	N1J	Mediterranean and Black Sea moist and wet dune slack	1	1	1	4	300	218	A,B,C
N	Coastal sand and cliff habitats	N2	Coastal shingle	N2	Coastal shingle						0	A,B
N	Coastal sand and cliff habitats	N2	Coastal shingle	N21	Atlantic, Baltic and Arctic coastal shingle beach	0	1	0	1	400	350	A,B,C
N	Coastal sand and cliff habitats	N2	Coastal shingle	N22	Mediterranean and Black Sea coastal shingle beach	0	1	0	5	100	44	A,B,C
N	Coastal sand and cliff habitats	N2	Coastal shingle	N23	*Shingle and gravel beach with scrub	0	1	0			0	A,B,C
N	Coastal sand and cliff habitats	N2	Coastal shingle	N24	*Shingle and gravel beach forest	0	0	0			0	A,B,C
N	Coastal sand and cliff habitats	N3	Rock cliffs, ledges and shores, including the supralittoral	N3	Rock cliffs, ledges and shores, including the supralittoral						0	A,B
N	Coastal sand and cliff habitats	N3	Rock cliffs, ledges and shores, including the supralittoral	N31	Atlantic and Baltic rocky sea cliff and shore	0	1	1	1	100	777	A,B,C
N	Coastal sand and cliff habitats	N3	Rock cliffs, ledges and shores, including the supralittoral	N32	Mediterranean and Black Sea rocky sea cliff and shore	0	1	1	1	200	1327	A,B,C
N	Coastal sand and cliff habitats	N3	Rock cliffs, ledges and shores, including the supralittoral	N33	Macaronesian rocky sea cliff and shore	0	1	1			0	A,B,C
N	Coastal sand and cliff habitats	N3	Rock cliffs, ledges and shores, including the supralittoral	N34	Atlantic and Baltic soft sea cliff	0	1	1	1	40	41	A,B,C
N	Coastal sand and cliff habitats	N3	Rock cliffs, ledges and shores, including the supralittoral	N35	Mediterranean and Black Sea soft sea cliff	0	1	1	1	100	29	A,B,C
P	Surface waters	P	Surface waters	P	Surface waters						0	excluded
P	Surface waters	Pa	Base-poor spring and spring brook	Pa	Base-poor spring and spring brook						0	excluded
P	Surface waters	Pb	Calcareous spring and spring brook	Pb	Calcareous spring and spring brook						0	excluded
P	Surface waters	Pc	Brackish-water vegetation	Pc	Brackish-water vegetation						0	excluded
P	Surface waters	Pd	Fresh-water small pleustophyte vegetation	Pd	Fresh-water small pleustophyte vegetation						0	excluded
P	Surface waters	Pe	Fresh-water large pleustophyte vegetation	Pe	Fresh-water large pleustophyte vegetation						0	excluded
P	Surface waters	Pf	Fresh-water submerged vegetation	Pf	Fresh-water submerged vegetation						0	excluded
P	Surface waters	Pg	Fresh-water nymphaeid vegetation	Pg	Fresh-water nymphaeid vegetation						0	excluded
P	Surface waters	Ph	Oligotrophic-water vegetation	Ph	Oligotrophic-water vegetation						0	excluded
Q	Wetlands	Q	Wetlands	Q	Wetlands						0	A
Q	Wetlands	Q1	Raised and blanket bogs	Q1	Raised and blanket bogs						0	A,B
Q	Wetlands	Q1	Raised and blanket bogs	Q11	Raised bog	1	1	0	1	1000	2260	A,B,C
Q	Wetlands	Q1	Raised and blanket bogs	Q12	Blanket bog	1	1	0	1	100	488	A,B,C
Q	Wetlands	Q2	Valley mires, poor fens and transition mires	Q2	Valley mires, poor fens and transition mires						0	A,B
Q	Wetlands	Q2	Valley mires, poor fens and transition mires	Q21	Oceanic valley mire	1	1	0	1	300	1256	A,B,C
Q	Wetlands	Q2	Valley mires, poor fens and transition mires	Q22	Poor fen	1	1	0	1	1000	4606	A,B,C
Q	Wetlands	Q2	Valley mires, poor fens and transition mires	Q23	Relict mire of Mediterranean mountains	1	1	0	1	100	113	A,B,C
Q	Wetlands	Q2	Valley mires, poor fens and transition mires	Q24	Intermediate fen and soft-water spring mire	1	1	0	1	600	5246	A,B,C
Q	Wetlands	Q2	Valley mires, poor fens and transition mires	Q25	Non-calcareous quaking mire	1	1	0	1	500	4076	A,B,C
Q	Wetlands	Q3	Palsa and polygon mires	Q3	Palsa and polygon mires				1	16	6	A,B
Q	Wetlands	Q3	Palsa and polygon mires	Q31	*Palsa mire	1	1	0			0	A,B,C
Q	Wetlands	Q3	Palsa and polygon mires	Q32	*Polygon mire	1	1	0			0	A,B,C
Q	Wetlands	Q4	Base-rich fens and calcareous spring mires	Q4	Base-rich fens and calcareous spring mires						0	A,B
Q	Wetlands	Q4	Base‐rich fens and calcareous spring mires	Q41	Alkaline, calcareous, carbonate-rich small-sedge spring fen	1	1	0	1	400	2635	A,B,C
Q	Wetlands	Q4	Base‐rich fens and calcareous spring mires	Q42	Extremely rich moss-sedge fen	1	1	0	1	225	1937	A,B,C
Q	Wetlands	Q4	Base‐rich fens and calcareous spring mires	Q43	Tall-sedge base-rich fen	1	1	0	1	500	1043	A,B,C
Q	Wetlands	Q4	Base‐rich fens and calcareous spring mires	Q44	Calcareous quaking mire	1	1	0	1	150	1016	A,B,C
Q	Wetlands	Q4	Base‐rich fens and calcareous spring mires	Q45	Arctic-alpine rich fen	1	1	0	1	50	825	A,B,C
Q	Wetlands	Q4	Base‐rich fens and calcareous spring mires	Q46	Carpathian travertine fen with halophytes	1	1	0	6	40	16	A,B,C
Q	Wetlands	Q5	Helophyte beds	Q5	Helophyte beds						0	A,B
Q	Wetlands	Q5	Helophyte beds	Q51	Tall-helophyte bed	1	1	0	1	1000	24463	A,B,C
Q	Wetlands	Q5	Helophyte beds	Q52	Small-helophyte bed	1	1	0	1	1000	12563	A,B,C
Q	Wetlands	Q5	Helophyte beds	Q53	Tall-sedge bed	1	1	0	1	1000	6927	A,B,C
Q	Wetlands	Q5	Helophyte beds	Q54	Inland saline or brackish helophyte bed	1	1	1	1	500	455	A,B,C
Q	Wetlands	Q6	Periodically exposed shores	Q6	Periodically exposed shores						0	A,B
Q	Wetlands	Q6	Periodically exposed shores	Q61	Periodically exposed shore with stable, eutrophic sediments with pioneer or ephemeral vegetation	1	1	0			0	A,B,C
Q	Wetlands	Q6	Periodically exposed shores	Q62	Periodically exposed shore with stable, mesotrophic sediments with pioneer or ephemeral vegetation	1	1	0			0	A,B,C
Q	Wetlands	Q6	Periodically exposed shores	Q63	Periodically exposed saline shore with pioneer or ephemeral vegetation	1	1	1			0	A,B,C
Q	Wetlands	Qa	Mires	Qa	Mires				1	800	8307	A
Q	Wetlands	Qb	Wetlands	Qb	Wetlands				1	1000	13608	A
R	Grasslands	R	Grasslands	R	Grasslands				1	1000	144771	A
R	Grasslands	R1	Dry grasslands	R1	Dry grasslands				1	100	28	A,B
R	Grasslands	R1	Dry grasslands	R11	Pannonian and Pontic sandy steppe	0	1	0	3	900	568	A,B,C
R	Grasslands	R1	Dry grasslands	R12	Cryptogam- and annual-dominated vegetation on siliceous rock outcrops	0	1	0	1	100	526	A,B,C
R	Grasslands	R1	Dry grasslands	R13	Cryptogam- and annual-dominated vegetation on calcareous and ultramafic rock outcrops	0	1	0	1	400	1946	A,B,C
R	Grasslands	R1	Dry grasslands	R14	Perennial rocky grassland of the Italian Peninsula	0	1	0	1	300	744	A,B,C
R	Grasslands	R1	Dry grasslands	R15	Continental dry rocky steppic grassland and dwarf scrub on chalk outcrops	0	1	0	10	100	110	A,B,C
R	Grasslands	R1	Dry grasslands	R16	Perennial rocky grassland of Central and South-Eastern Europe	0	1	0	1	1000	5892	A,B,C
R	Grasslands	R1	Dry grasslands	R17	Heavy-metal dry grassland of the Balkans	0	1	0	4	200	67	A,B,C
R	Grasslands	R1	Dry grasslands	R18	Perennial rocky calcareous grassland of subatlantic-submediterranean Europe	0	1	0	1	200	3050	A,B,C
R	Grasslands	R1	Dry grasslands	R19	Dry steppic submediterranean pasture of the Amphi-Adriatic region	0	1	0	1	1000	516	A,B,C
R	Grasslands	R1	Dry grasslands	R1A	Semi-dry perennial calcareous grassland (meadow steppe)	0	1	0	1	1000	33131	A,B,C
R	Grasslands	R1	Dry grasslands	R1B	Continental dry grassland (true steppe)	0	1	0	1	1000	10092	A,B,C
R	Grasslands	R1	Dry grasslands	R1C	Desert steppe	0	1	0	6	100	35	A,B,C
R	Grasslands	R1	Dry grasslands	R1D	Mediterranean closely grazed dry grassland	0	1	0	1	150	579	A,B,C
R	Grasslands	R1	Dry grasslands	R1E	Mediterranean tall perennial dry grassland	0	1	0	1	400	2299	A,B,C
R	Grasslands	R1	Dry grasslands	R1F	Mediterranean annual-rich dry grassland	0	1	0	1	400	1049	A,B,C
R	Grasslands	R1	Dry grasslands	R1G	Iberian oromediterranean siliceous dry grassland	0	1	0	1	120	451	A,B,C
R	Grasslands	R1	Dry grasslands	R1H	Iberian oromediterranean basiphilous dry grassland	0	1	0	1	500	1055	A,B,C
R	Grasslands	R1	Dry grasslands	R1J	Cyrno-Sardean oromediterranean siliceous dry grassland	0	1	0	5	200	87	A,B,C
R	Grasslands	R1	Dry grasslands	R1K	Balkan and Anatolian oromediterranean dry grassland	0	1	0	6	500	131	A,B,C
R	Grasslands	R1	Dry grasslands	R1L	Madeiran oromediterranean siliceous dry grassland	0	1	0			0	A,B,C
R	Grasslands	R1	Dry grasslands	R1M	Lowland to montane, dry to mesic grassland usually dominated by Nardus stricta	0	1	0	1	1000	2136	A,B,C
R	Grasslands	R1	Dry grasslands	R1N	Open Iberian supramediterranean dry acid and neutral grassland	0	1	0	1	100	129	A,B,C
R	Grasslands	R1	Dry grasslands	R1P	Oceanic to subcontinental inland sand grassland on dry acid and neutral soils	0	1	0	1	400	4917	A,B,C
R	Grasslands	R1	Dry grasslands	R1Q	Inland sanddrift and dune with siliceous grassland	0	1	0	1	1000	1882	A,B,C
R	Grasslands	R1	Dry grasslands	R1R	Mediterranean to Atlantic open, dry, acid and neutral grassland	0	1	0	1	200	1889	A,B,C
R	Grasslands	R1	Dry grasslands	R1S	Heavy-metal grassland in Western and Central Europe	0	1	0	1	100	21	A,B,C
R	Grasslands	R1	Dry grasslands	R1T	Azorean open, dry, acid to neutral grassland	0	1	0			0	A,B,C
R	Grasslands	R2	Mesic grasslands	R2	Mesic grasslands						0	A,B
R	Grasslands	R2	Mesic grasslands	R21	Mesic permanent pasture of lowlands and mountains	0	1	0	1	1000	22751	A,B,C
R	Grasslands	R2	Mesic grasslands	R22	Low and medium altitude hay meadow	0	1	0	1	1000	56034	A,B,C
R	Grasslands	R2	Mesic grasslands	R23	Mountain hay meadow	0	1	0	1	1000	4053	A,B,C
R	Grasslands	R2	Mesic grasslands	R24	Iberian summer pasture (vallicar)	0	1	0	1	200	163	A,B,C
R	Grasslands	R3	Seasonally wet and wet grasslands	R3	Seasonally wet and wet grasslands						0	A,B
R	Grasslands	R3	Seasonally wet and wet grasslands	R31	Mediterranean tall humid inland grassland	0	1	0	1	200	1380	A,B,C
R	Grasslands	R3	Seasonally wet and wet grasslands	R32	Mediterranean short moist grassland of lowlands	0	1	0	2	50	129	A,B,C
R	Grasslands	R3	Seasonally wet and wet grasslands	R33	Mediterranean short moist grassland of mountains	0	1	0	1	400	497	A,B,C
R	Grasslands	R3	Seasonally wet and wet grasslands	R34	Submediterranean moist meadow	0	1	0	1	1000	700	A,B,C
R	Grasslands	R3	Seasonally wet and wet grasslands	R35	Moist or wet mesotrophic to eutrophic hay meadow	0	1	0	1	1000	21771	A,B,C
R	Grasslands	R3	Seasonally wet and wet grasslands	R36	Moist or wet mesotrophic to eutrophic pasture	0	1	0	1	1000	13096	A,B,C
R	Grasslands	R3	Seasonally wet and wet grasslands	R37	Temperate and boreal moist or wet oligotrophic grassland	0	1	0	1	1000	8329	A,B,C
R	Grasslands	R4	Alpine and subalpine grasslands	R4	Alpine and subalpine grasslands				1	100	53	A,B
R	Grasslands	R4	Alpine and subalpine grasslands	R41	Snow-bed vegetation	0	1	0	1	1000	1330	A,B,C
R	Grasslands	R4	Alpine and subalpine grasslands	R42	Boreal and arctic acidophilous alpine grassland	0	1	0	1	10	363	A,B,C
R	Grasslands	R4	Alpine and subalpine grasslands	R43	Temperate acidophilous alpine grassland	0	1	0	1	1000	11114	A,B,C
R	Grasslands	R4	Alpine and subalpine grasslands	R44	Arctic-alpine calcareous grassland	0	1	0	1	1000	5098	A,B,C
R	Grasslands	R4	Alpine and subalpine grasslands	R45	Alpine and subalpine calcareous grassland of the Balkans and Apennines	0	1	0	1	1000	1296	A,B,C
R	Grasslands	R5	Woodland fringes and clearings and tall forb stands	R5	Woodland fringes and clearings and tall forb stands				6	100	10	A,B
R	Grasslands	R5	Woodland fringes and clearings and tall forb stands	R51	Thermophilous forest fringe of base-rich soils	0	1	0	1	400	1036	A,B,C
R	Grasslands	R5	Woodland fringes and clearings and tall forb stands	R52	Forest fringe of acidic nutrient-poor soils	0	1	0	1	400	475	A,B,C
R	Grasslands	R5	Woodland fringes and clearings and tall forb stands	R53	Macaronesian thermophilous forest fringe	0	1	0			0	A,B,C
R	Grasslands	R5	Woodland fringes and clearings and tall forb stands	R54	Pteridium aquilinum vegetation	0	1	0	1	400	1098	A,B,C
R	Grasslands	R5	Woodland fringes and clearings and tall forb stands	R55	Lowland moist or wet tall-herb and fern fringe	0	1	0	1	1000	15756	A,B,C
R	Grasslands	R5	Woodland fringes and clearings and tall forb stands	R56	Montane to subalpine moist or wet tall-herb and fern fringe	0	1	0	1	1000	2300	A,B,C
R	Grasslands	R5	Woodland fringes and clearings and tall forb stands	R57	Herbaceous forest clearing vegetation						0	excluded
R	Grasslands	R6	Inland salt steppes	R6	Inland salt steppes						0	A,B
R	Grasslands	R6	Inland salt steppes	R61	Mediterranean inland salt steppe	0	1	1	1	400	333	A,B,C
R	Grasslands	R6	Inland salt steppes	R62	Continental inland salt steppe	0	1	1	1	200	990	A,B,C
R	Grasslands	R6	Inland salt steppes	R63	Temperate inland salt marsh	0	1	1	1	500	1049	A,B,C
R	Grasslands	R6	Inland salt steppes	R64	Semi-desert salt pan	0	1	1	100	100	2	A,B,C
R	Grasslands	R6	Inland salt steppes	R65	Continental subsaline alluvial pasture and meadow	0	1	1	16	100	28	A,B,C
R	Grasslands	R7	Sparsely wooded grasslands	R7	Sparsely wooded grasslands						0	A,B
R	Grasslands	R7	Sparsely wooded grasslands	R71	*Temperate wooded pasture and meadow	0	1	0			0	A,B,C
R	Grasslands	R7	Sparsely wooded grasslands	R72	*Hemiboreal and boreal wooded pasture and meadow	0	1	0			0	A,B,C
R	Grasslands	R7	Sparsely wooded grasslands	R73	*Mediterranean wooded pasture and meadow	0	1	0			0	A,B,C
S	Heathlands, scrub and tundra	S	Heathlands, scrub and tundra	S	Heathlands, scrub and tundra				1	450	489	A
S	Heathlands, scrub and tundra	S1	Tundra	S1	Tundra				1	4	9	A,B
S	Heathlands, scrub and tundra	S1	Tundra	S11	Shrub tundra	0	1	0	1	100	674	A,B,C
S	Heathlands, scrub and tundra	S1	Tundra	S12	Moss and lichen tundra	0	1	0	1	4	25	A,B,C
S	Heathlands, scrub and tundra	S2	Arctic, alpine and subalpine scrub	S2	Arctic, alpine and subalpine scrub				1	1000	131	A,B
S	Heathlands, scrub and tundra	S2	Arctic, alpine and subalpine scrub	S21	Subarctic and alpine dwarf Salix scrub	0	1	0	1	1000	1672	A,B,C
S	Heathlands, scrub and tundra	S2	Arctic, alpine and subalpine scrub	S22	Alpine and subalpine ericoid heath	0	1	0	1	1000	5797	A,B,C
S	Heathlands, scrub and tundra	S2	Arctic, alpine and subalpine scrub	S23	Alpine and subalpine Juniperus scrub	0	1	0	1	1000	1239	A,B,C
S	Heathlands, scrub and tundra	S2	Arctic, alpine and subalpine scrub	S24	Subalpine genistoid scrub of the Amphi-Adriatic region	0	1	0	3	200	117	A,B,C
S	Heathlands, scrub and tundra	S2	Arctic, alpine and subalpine scrub	S25	Subalpine and subarctic deciduous scrub	0	0	0	1	1000	923	A,B,C
S	Heathlands, scrub and tundra	S2	Arctic, alpine and subalpine scrub	S26	Subalpine Pinus mugo scrub	0	0	0	1	1000	1827	A,B,C
S	Heathlands, scrub and tundra	S2	Arctic, alpine and subalpine scrub	S27	*Krummholz with conifers other than Pinus mugo	0	0	0			0	A,B,C
S	Heathlands, scrub and tundra	S3	Temperate and Mediterranean montane scrub	S3	Temperate and Mediterranean-montane scrub				3	700	203	A,B
S	Heathlands, scrub and tundra	S3	Temperate and Mediterranean montane scrub	S31	Lowland to montane temperate and submediterranean Juniperus scrub	0	0	0	1	400	713	A,B,C
S	Heathlands, scrub and tundra	S3	Temperate and Mediterranean montane scrub	S32	Temperate Rubus scrub	0	0	0	1	1000	2173	A,B,C
S	Heathlands, scrub and tundra	S3	Temperate and Mediterranean montane scrub	S33	Lowland to montane temperate and submediterranean genistoid scrub	0	1	0	2	500	1468	A,B,C
S	Heathlands, scrub and tundra	S3	Temperate and Mediterranean montane scrub	S34	Balkan-Anatolian submontane genistoid scrub	0	1	0	15	50	159	A,B,C
S	Heathlands, scrub and tundra	S3	Temperate and Mediterranean montane scrub	S35	Temperate and submediterranean thorn scrub	0	0	0	1	1000	4284	A,B,C
S	Heathlands, scrub and tundra	S3	Temperate and Mediterranean montane scrub	S36	Low steppic scrub	0	1	0	2.5	500	562	A,B,C
S	Heathlands, scrub and tundra	S3	Temperate and Mediterranean montane scrub	S37	Corylus avellana scrub	0	0	0	1	500	1161	A,B,C
S	Heathlands, scrub and tundra	S3	Temperate and Mediterranean montane scrub	S38	Temperate forest clearing scrub	0	0	0	1	1000	484	A,B,C
S	Heathlands, scrub and tundra	S4	Temperate heathland	S4	Temperate heathland				1	100	18	A,B
S	Heathlands, scrub and tundra	S4	Temperate heathland	S41	Wet heath	1	1	0	1	989	1842	A,B,C
S	Heathlands, scrub and tundra	S4	Temperate heathland	S42	Dry heath	0	1	0	1	1000	5157	A,B,C
S	Heathlands, scrub and tundra	S4	Temperate heathland	S43	Macaronesian heath	0	1	0			0	A,B,C
S	Heathlands, scrub and tundra	S5	Maquis, arborescent matorral and thermo‐Mediterranean scrub	S5	Maquis, arborescent matorral and thermo-Mediterranean scrub				10	200	52	A,B
S	Heathlands, scrub and tundra	S5	Maquis, arborescent matorral and thermo‐Mediterranean scrub	S51	Mediterranean maquis and arborescent matorral	0	0	0	1	900	2470	A,B,C
S	Heathlands, scrub and tundra	S5	Maquis, arborescent matorral and thermo‐Mediterranean scrub	S52	Submediterranean pseudomaquis	0	0	0	3	500	557	A,B,C
S	Heathlands, scrub and tundra	S5	Maquis, arborescent matorral and thermo‐Mediterranean scrub	S53	Spartium junceum scrub	0	0	0	2	600	338	A,B,C
S	Heathlands, scrub and tundra	S5	Maquis, arborescent matorral and thermo‐Mediterranean scrub	S54	Thermomediterranean arid scrub	0	0	0	8	400	289	A,B,C
S	Heathlands, scrub and tundra	S6	Garrigue	S6	Garrigue				10	250	54	A,B
S	Heathlands, scrub and tundra	S6	Garrigue	S61	Western basiphilous garrigue	0	1	0	1	300	1113	A,B,C
S	Heathlands, scrub and tundra	S6	Garrigue	S62	Western acidophilous garrigue	0	1	0	10	350	125	A,B,C
S	Heathlands, scrub and tundra	S6	Garrigue	S63	Eastern garrigue	0	1	0	8	400	389	A,B,C
S	Heathlands, scrub and tundra	S6	Garrigue	S64	Macaronesian garrigue	0	1	0			0	A,B,C
S	Heathlands, scrub and tundra	S6	Garrigue	S65	Mediterranean gypsum scrub	0	1	0	4	250	82	A,B,C
S	Heathlands, scrub and tundra	S6	Garrigue	S66	Mediterranean halo-nitrophilous scrub	0	1	0	2	100	107	A,B,C
S	Heathlands, scrub and tundra	S6	Garrigue	S67	Aralo-Caspian semi-desert	0	1	0			0	A,B,C
S	Heathlands, scrub and tundra	S6	Garrigue	S68	Semi-desert sand dune with sparse scrub	0	1	0			0	A,B,C
S	Heathlands, scrub and tundra	S7	Spiny Mediterranean heaths	S7	Spiny Mediterranean heaths				5	200	48	A,B
S	Heathlands, scrub and tundra	S7	Spiny Mediterranean heaths	S71	Western Mediterranean spiny heath	0	1	0	8	300	90	A,B,C
S	Heathlands, scrub and tundra	S7	Spiny Mediterranean heaths	S72	Eastern Mediterranean spiny heath (phrygana)	0	1	0	10	200	159	A,B,C
S	Heathlands, scrub and tundra	S7	Spiny Mediterranean heaths	S73	Western Mediterranean mountain hedgehog-heath	0	1	0	2	200	115	A,B,C
S	Heathlands, scrub and tundra	S7	Spiny Mediterranean heaths	S74	Central Mediterranean mountain hedgehog-heath	0	1	0	5	300	366	A,B,C
S	Heathlands, scrub and tundra	S7	Spiny Mediterranean heaths	S75	Eastern Mediterranean mountain hedgehog-heath	0	1	0	4	400	337	A,B,C
S	Heathlands, scrub and tundra	S7	Spiny Mediterranean heaths	S76	Canarian mountain hedgehog-heath	0	1	0			0	A,B,C
S	Heathlands, scrub and tundra	S8	Thermo‐Atlantic xerophytic scrub	S8	Thermo-Atlantic xerophytic scrub						0	A,B
S	Heathlands, scrub and tundra	S8	Thermo‐Atlantic xerophytic scrub	S81	Canarian xerophytic scrub	0	1	0			0	A,B,C
S	Heathlands, scrub and tundra	S8	Thermo‐Atlantic xerophytic scrub	S82	Madeiran xerophytic scrub	0	1	0			0	A,B,C
S	Heathlands, scrub and tundra	S9	Riverine and fen scrub	S9	Riverine and fen scrub				9	30	2	A,B
S	Heathlands, scrub and tundra	S9	Riverine and fen scrub	S91	Temperate riparian scrub	0	0	0	1	900	2130	A,B,C
S	Heathlands, scrub and tundra	S9	Riverine and fen scrub	S92	Salix fen scrub	0	0	0	1	900	3952	A,B,C
S	Heathlands, scrub and tundra	S9	Riverine and fen scrub	S93	Mediterranean riparian scrub	0	0	0	2	400	458	A,B,C
S	Heathlands, scrub and tundra	S9	Riverine and fen scrub	S94	Semi-desert riparian scrub	0	0	1	100	100	9	A,B,C
S	Heathlands, scrub and tundra	Sa	Scrub	Sa	Scrub				1	1000	14436	A
S	Heathlands, scrub and tundra	Sb	Dwarf-shrub vegetation	Sb	Dwarf-shrub vegetation				1	1000	8410	A
T	Forest	T	Forest	T	Forest				1	1000	58607	A
T	Forest	T1	Broadleaved deciduous forests	T1	Broadleaved deciduous forests				1	1000	1003	A,B
T	Forest	T1	Broadleaved deciduous forests	T11	Temperate Salix and Populus riparian forest	0	0	0	1	1000	3207	A,B,C
T	Forest	T1	Broadleaved deciduous forests	T12	Alnus glutinosa-Alnus incana forest on riparian and mineral soils	0	0	0	1	1000	8881	A,B,C
T	Forest	T1	Broadleaved deciduous forests	T13	Temperate hardwood riparian forest	0	0	0	1	1000	8522	A,B,C
T	Forest	T1	Broadleaved deciduous forests	T14	Mediterranean and Macaronesian riparian forest	0	0	0	6	900	968	A,B,C
T	Forest	T1	Broadleaved deciduous forests	T15	Broadleaved swamp forest on non-acid peat	0	0	0	1	1000	2488	A,B,C
T	Forest	T1	Broadleaved deciduous forests	T16	Broadleaved mire forest on acid peat	0	0	0	1	1000	2874	A,B,C
T	Forest	T1	Broadleaved deciduous forests	T17	Fagus forest on non-acid soils	0	0	0	1	1000	30213	A,B,C
T	Forest	T1	Broadleaved deciduous forests	T18	Fagus forest on acid soils	0	0	0	1	1000	7027	A,B,C
T	Forest	T1	Broadleaved deciduous forests	T19	Temperate and submediterranean thermophilous deciduous forest	0	0	0	1	1000	15719	A,B,C
T	Forest	T1	Broadleaved deciduous forests	T1A	Mediterranean thermophilous deciduous forest	0	0	0	25	480	296	A,B,C
T	Forest	T1	Broadleaved deciduous forests	T1B	Acidophilous Quercus forest	0	0	0	1	1000	9439	A,B,C
T	Forest	T1	Broadleaved deciduous forests	T1C	Temperate and boreal mountain Betula and Populus tremula forest on mineral soils	0	0	0	1	400	475	A,B,C
T	Forest	T1	Broadleaved deciduous forests	T1D	Southern European mountain Betula and Populus tremula forest on mineral soils	0	0	0	15	1000	233	A,B,C
T	Forest	T1	Broadleaved deciduous forests	T1E	Carpinus and Quercus mesic deciduous forest	0	0	0	1	1000	22086	A,B,C
T	Forest	T1	Broadleaved deciduous forests	T1F	Ravine forest	0	0	0	1	1000	6344	A,B,C
T	Forest	T1	Broadleaved deciduous forests	T1G	Alnus cordata forest	0	0	0	30	400	109	A,B,C
T	Forest	T1	Broadleaved deciduous forests	T1H	Broadleaved deciduous plantation of non site-native trees						0	excluded
T	Forest	T1	Broadleaved deciduous forests	T1J	*Deciduous self-sown forest of non site-native trees						0	excluded
T	Forest	T1	Broadleaved deciduous forests	T1K	*Broadleaved deciduous plantation of site-native trees						0	excluded
T	Forest	T2	Broadleaved evergreen forests	T2	Broadleaved evergreen forests				4	200	18	A,B
T	Forest	T2	Broadleaved evergreen forests	T21	Mediterranean evergreen Quercus forest	0	0	0	1	1000	7419	A,B,C
T	Forest	T2	Broadleaved evergreen forests	T22	Mainland laurophyllous forest	0	0	0	15	1000	197	A,B,C
T	Forest	T2	Broadleaved evergreen forests	T23	Macaronesian laurophyllous forest	0	0	0			0	A,B,C
T	Forest	T2	Broadleaved evergreen forests	T24	Olea europaea-Ceratonia siliqua forest	0	0	0	4	500	964	A,B,C
T	Forest	T2	Broadleaved evergreen forests	T25	Phoenix theophrasti vegetation	0	0	0	50	200	21	A,B,C
T	Forest	T2	Broadleaved evergreen forests	T26	Phoenix canariensis vegetation	0	0	0			0	A,B,C
T	Forest	T2	Broadleaved evergreen forests	T27	Ilex aquifolium forest	0	0	0	4	1000	525	A,B,C
T	Forest	T2	Broadleaved evergreen forests	T28	Macaronesian heathy forest	0	0	0			0	A,B,C
T	Forest	T2	Broadleaved evergreen forests	T29	Broadleaved evergreen plantation of non site-native trees						0	excluded
T	Forest	T2	Broadleaved evergreen forests	T2A	*Broadleaved evergreen plantation of site-native trees						0	excluded
T	Forest	T3	Coniferous forests	T3	Coniferous forests				1	1000	549	A,B
T	Forest	T3	Coniferous forests	T31	Temperate mountain Picea forest	0	0	0	1	1000	9963	A,B,C
T	Forest	T3	Coniferous forests	T32	Temperate mountain Abies forest	0	0	0	10	1000	6430	A,B,C
T	Forest	T3	Coniferous forests	T33	Mediterranean mountain Abies forest	0	0	0	20	800	287	A,B,C
T	Forest	T3	Coniferous forests	T34	Temperate subalpine Larix, Pinus cembra and Pinus uncinata forest	0	0	0	1	1000	2498	A,B,C
T	Forest	T3	Coniferous forests	T35	Temperate continental Pinus sylvestris forest	0	0	0	1	1000	6457	A,B,C
T	Forest	T3	Coniferous forests	T36	Temperate and submediterranean montane Pinus sylvestris-Pinus nigra forest	0	0	0	4	1000	1623	A,B,C
T	Forest	T3	Coniferous forests	T37	Mediterranean montane Pinus sylvestris-Pinus nigra forest	0	0	0	8	1000	580	A,B,C
T	Forest	T3	Coniferous forests	T38	Mediterranean montane Cedrus forest	0	0	0			0	A,B,C
T	Forest	T3	Coniferous forests	T39	Mediterranean and Balkan subalpine Pinus heldreichii-Pinus peuce forest	0	0	0	8	1000	313	A,B,C
T	Forest	T3	Coniferous forests	T3A	Mediterranean lowland to submontane Pinus forest	0	0	0	2	1000	3387	A,B,C
T	Forest	T3	Coniferous forests	T3B	Pinus canariensis forest	0	0	0			0	A,B,C
T	Forest	T3	Coniferous forests	T3C	Taxus baccata forest	0	0	0	4	600	204	A,B,C
T	Forest	T3	Coniferous forests	T3D	Mediterranean Cupressaceae forest	0	0	0	20	625	256	A,B,C
T	Forest	T3	Coniferous forests	T3E	Macaronesian Juniperus forest	0	0	0			0	A,B,C
T	Forest	T3	Coniferous forests	T3F	Dark taiga	0	0	0	1	1000	1533	A,B,C
T	Forest	T3	Coniferous forests	T3G	Pinus sylvestris light taiga	0	0	0	1	1000	1831	A,B,C
T	Forest	T3	Coniferous forests	T3H	Larix light taiga	0	0	0			0	A,B,C
T	Forest	T3	Coniferous forests	T3J	Pinus and Larix mire forest	1	0	0	1	1000	2179	A,B,C
T	Forest	T3	Coniferous forests	T3K	Picea mire forest	1	0	0	1	1000	1504	A,B,C
T	Forest	T3	Coniferous forests	T3L	*Coniferous self-sown forest of non site-native trees						0	excluded
T	Forest	T3	Coniferous forests	T3M	Coniferous plantation of non site-native trees						0	excluded
T	Forest	T3	Coniferous forests	T3N	*Coniferous plantation of site-native trees						0	excluded
T	Forest	T4	Lines of trees, small anthropogenic forests, recently felled forest, early-stage forest and coppice	T4	Lines of trees, small anthropogenic forests, recently felled forest, early-stage forest and coppice						0	excluded
T	Forest	T4	Lines of trees, small anthropogenic forests, recently felled forest, early‐stage forest and coppice	T41	*Early-stage natural and semi-natural forest and regrowth						0	excluded
T	Forest	T4	Lines of trees, small anthropogenic forests, recently felled forest, early‐stage forest and coppice	T42	*Coppice and early-stage plantation						0	excluded
T	Forest	T4	Lines of trees, small anthropogenic forests, recently felled forest, early‐stage forest and coppice	T43	*Recently felled areas						0	excluded
U	Inland sparsely vegetated habitats	U	Inland sparsely vegetated habitats	U	Inland sparsely vegetated habitats				1	400	1051	A
U	Inland sparsely vegetated habitats	U1	Terrestrial underground caves, cave systems, passages and waterbodies	U1	Terrestrial underground caves, cave systems, passages and waterbodies						0	excluded
U	Inland sparsely vegetated habitats	U1	Terrestrial underground caves, cave systems, passages and waterbodies	U11	Cave						0	excluded
U	Inland sparsely vegetated habitats	U1	Terrestrial underground caves, cave systems, passages and waterbodies	U12	Disused underground mines and tunnels						0	excluded
U	Inland sparsely vegetated habitats	U2	Screes	U2	Screes						0	A,B
U	Inland sparsely vegetated habitats	U2	Screes	U21	Boreal and arctic siliceous scree and block field	0	1	0	1	16	19	A,B,C
U	Inland sparsely vegetated habitats	U2	Screes	U22	Temperate high-mountain siliceous scree	0	1	0	1	200	404	A,B,C
U	Inland sparsely vegetated habitats	U2	Screes	U23	Temperate, lowland to montane siliceous scree	0	1	0	1	100	91	A,B,C
U	Inland sparsely vegetated habitats	U2	Screes	U24	Mediterranean siliceous scree	0	1	0	1	200	121	A,B,C
U	Inland sparsely vegetated habitats	U2	Screes	U25	Boreal and arctic base-rich scree and block field	0	1	0	1	4	17	A,B,C
U	Inland sparsely vegetated habitats	U2	Screes	U26	Temperate high-mountain base-rich scree and moraine	0	1	0	1	500	827	A,B,C
U	Inland sparsely vegetated habitats	U2	Screes	U27	Temperate, lowland to montane base-rich scree	0	1	0	1	900	707	A,B,C
U	Inland sparsely vegetated habitats	U2	Screes	U28	Western Mediterranean base-rich scree	0	1	0	1	200	98	A,B,C
U	Inland sparsely vegetated habitats	U2	Screes	U29	Eastern Mediterranean base-rich scree	0	1	0	2	200	40	A,B,C
U	Inland sparsely vegetated habitats	U2	Screes	U2A	Crimean base-rich scree	0	1	0			0	A,B,C
U	Inland sparsely vegetated habitats	U3	Inland cliffs, rock pavements and outcrops	U3	Inland cliffs, rock pavements and outcrops						0	A,B
U	Inland sparsely vegetated habitats	U3	Inland cliffs, rock pavements and outcrops	U31	Boreal and arctic siliceous inland cliff	0	1	0			0	A,B,C
U	Inland sparsely vegetated habitats	U3	Inland cliffs, rock pavements and outcrops	U32	Temperate high-mountain siliceous inland cliff	0	1	0	1	100	135	A,B,C
U	Inland sparsely vegetated habitats	U3	Inland cliffs, rock pavements and outcrops	U33	Temperate, lowland to montane siliceous inland cliff	0	1	0	1	1000	214	A,B,C
U	Inland sparsely vegetated habitats	U3	Inland cliffs, rock pavements and outcrops	U34	Mediterranean siliceous inland cliff	0	1	0	1	200	100	A,B,C
U	Inland sparsely vegetated habitats	U3	Inland cliffs, rock pavements and outcrops	U35	Boreal and arctic base-rich inland cliff	0	1	0	1	1	5	A,B,C
U	Inland sparsely vegetated habitats	U3	Inland cliffs, rock pavements and outcrops	U36	Temperate high-mountain base-rich inland cliff	0	1	0	1	200	517	A,B,C
U	Inland sparsely vegetated habitats	U3	Inland cliffs, rock pavements and outcrops	U37	Temperate, lowland to montane base-rich inland cliff	0	1	0	1	350	1093	A,B,C
U	Inland sparsely vegetated habitats	U3	Inland cliffs, rock pavements and outcrops	U38	Mediterranean base-rich inland cliff	0	1	0	1	400	365	A,B,C
U	Inland sparsely vegetated habitats	U3	Inland cliffs, rock pavements and outcrops	U39	Boreal ultramafic inland cliff	0	1	0			0	A,B,C
U	Inland sparsely vegetated habitats	U3	Inland cliffs, rock pavements and outcrops	U3A	Temperate ultramafic inland cliff	0	1	0	1	400	40	A,B,C
U	Inland sparsely vegetated habitats	U3	Inland cliffs, rock pavements and outcrops	U3B	Mediterranean ultramafic inland cliff	0	1	0	1	150	21	A,B,C
U	Inland sparsely vegetated habitats	U3	Inland cliffs, rock pavements and outcrops	U3C	Macaronesian inland cliff	0	1	0			0	A,B,C
U	Inland sparsely vegetated habitats	U3	Inland cliffs, rock pavements and outcrops	U3D	Wet inland cliff	1	1	0	1	100	73	A,B,C
U	Inland sparsely vegetated habitats	U3	Inland cliffs, rock pavements and outcrops	U3E	Limestone pavement	0	1	0			0	A,B,C
U	Inland sparsely vegetated habitats	U4	Snow or ice-dominated habitats	U4	Snow or ice-dominated habitats						0	A,B
U	Inland sparsely vegetated habitats	U4	Snow or ice-dominated habitats	U41	Snow pack	0	1	0			0	A,B,C
U	Inland sparsely vegetated habitats	U4	Snow or ice-dominated habitats	U42	Ice cap and glacier	0	1	0			0	A,B,C
U	Inland sparsely vegetated habitats	U4	Snow or ice-dominated habitats	U43	Rock glacier and unvegetated ice-dominated moraine	0	1	0			0	A,B,C
U	Inland sparsely vegetated habitats	U5	Snow or ice-dominated habitats	U5	Miscellaneous inland habitats usually with very sparse or no vegetation						0	A,B
U	Inland sparsely vegetated habitats	U5	Miscellaneous inland habitats usually with very sparse or no vegetation	U51	Fjell field	0	1	0			0	A,B,C
U	Inland sparsely vegetated habitats	U5	Miscellaneous inland habitats usually with very sparse or no vegetation	U52	Polar desert	0	1	0	1	1	2	A,B,C
U	Inland sparsely vegetated habitats	U5	Miscellaneous inland habitats usually with very sparse or no vegetation	U53	Glacial moraine with very sparse or no vegetation	0	1	0			0	A,B,C
U	Inland sparsely vegetated habitats	U6	Recent volcanic features	U6	Recent volcanic features						0	A,B
U	Inland sparsely vegetated habitats	U6	Recent volcanic features	U61	Subarctic volcanic field	0	1	0	1	1	11	A,B,C
U	Inland sparsely vegetated habitats	U6	Recent volcanic features	U62	Mediterranean, Macaronesian and temperate volcanic field	0	1	0	30	200	16	A,B,C
U	Inland sparsely vegetated habitats	U7	Unvegetated or sparsely vegetated shore with mobile sediments	U71	Unvegetated or sparsely vegetated shore with mobile sediments in montane and alpine regions	0	1	0			0	A,B,C
U	Inland sparsely vegetated habitats	U7	Unvegetated or sparsely vegetated shore with mobile sediments	U72	Unvegetated or sparsely vegetated shore with mobile sediments in the Mediterranean region	0	1	0			0	A,B,C
V	Man-made habitats	V	Man-made habitats	V	Man-made habitats						0	excluded
V	Man-made habitats	V1	Arable land and market gardens	V1	Arable land and market gardens						0	excluded
V	Man-made habitats	V1	Arable land and market gardens	V11	Intensive unmixed crops						0	excluded
V	Man-made habitats	V1	Arable land and market gardens	V12	Mixed crops of market gardens and horticulture						0	excluded
V	Man-made habitats	V1	Arable land and market gardens	V13	Arable land with unmixed crops grown by low-intensity agricultural methods						0	excluded
V	Man-made habitats	V1	Arable land and market gardens	V14	Inundated or inundatable cropland, including rice fields						0	excluded
V	Man-made habitats	V1	Arable land and market gardens	V15	Bare tilled, fallow or recently abandoned arable land						0	excluded
V	Man-made habitats	V2	*Cultivated areas of gardens and parks	V2	*Cultivated areas of gardens and parks						0	excluded
V	Man-made habitats	V2	*Cultivated areas of gardens and parks	V21	*Large-scale ornamental garden area						0	excluded
V	Man-made habitats	V2	*Cultivated areas of gardens and parks	V22	*Small-scale ornamental and domestic garden area						0	excluded
V	Man-made habitats	V2	*Cultivated areas of gardens and parks	V23	*Recently abandoned garden area						0	excluded
V	Man-made habitats	V3	Artificial grasslands and herb-dominated habitats	V3	Artificial grasslands and herb-dominated habitats						0	excluded
V	Man-made habitats	V3	Artificial grasslands and herb‐dominated habitats	V31	*Agriculturally-improved, re-seeded and heavily fertilised grassland, including sports fields and grass lawns						0	excluded
V	Man-made habitats	V3	Artificial grasslands and herb‐dominated habitats	V32	Mediterranean subnitrophilous annual grassland						0	excluded
V	Man-made habitats	V3	Artificial grasslands and herb‐dominated habitats	V33	Dry Mediterranean land with unpalatable non-vernal herbaceous vegetation						0	excluded
V	Man-made habitats	V3	Artificial grasslands and herb‐dominated habitats	V34	Trampled xeric grassland with annuals						0	excluded
V	Man-made habitats	V3	Artificial grasslands and herb‐dominated habitats	V35	Trampled mesophilous grassland with annuals						0	excluded
V	Man-made habitats	V3	Artificial grasslands and herb‐dominated habitats	V36	*Alpine and subalpine enriched grassland						0	excluded
V	Man-made habitats	V3	Artificial grasslands and herb‐dominated habitats	V37	Annual anthropogenic herbaceous vegetation						0	excluded
V	Man-made habitats	V3	Artificial grasslands and herb‐dominated habitats	V38	Dry perennial anthropogenic herbaceous vegetation						0	excluded
V	Man-made habitats	V3	Artificial grasslands and herb‐dominated habitats	V39	Mesic perennial anthropogenic herbaceous vegetation						0	excluded
V	Man-made habitats	V4	*Hedgerows	V4	*Hedgerows						0	excluded
V	Man-made habitats	V4	*Hedgerows	V41	*Hedgerow of non-native species						0	excluded
V	Man-made habitats	V4	*Hedgerows	V42	*Highly-managed hedgerows of native species						0	excluded
V	Man-made habitats	V4	*Hedgerows	V43	*Species-rich hedgerows of native species						0	excluded
V	Man-made habitats	V4	*Hedgerows	V44	*Species-poor hedgerows of native species						0	excluded
V	Man-made habitats	V5	*Shrub plantations	V5	*Shrub plantations						0	excluded
V	Man-made habitats	V5	*Shrub plantations	V51	*Shrub plantations for whole-plant harvesting						0	excluded
V	Man-made habitats	V5	*Shrub plantations	V52	*Shrub plantations for leaf or branch harvest						0	excluded
V	Man-made habitats	V5	*Shrub plantations	V53	*Shrub plantations for ornamental purposes or for fruit, other than vineyards						0	excluded
V	Man-made habitats	V5	*Shrub plantations	V54	*Vineyards						0	excluded
V	Man-made habitats	V6	*Tree dominated man-made habitats	V6	*Tree dominated man-made habitats						0	excluded
V	Man-made habitats	V6	*Tree dominated man‐made habitats	V61	*Broadleaved fruit and nut tree orchards						0	excluded
V	Man-made habitats	V6	*Tree dominated man‐made habitats	V62	*Evergreen orchards and groves						0	excluded
V	Man-made habitats	V6	*Tree dominated man‐made habitats	V63	*Lines of planted trees						0	excluded
V	Man-made habitats	V6	*Tree dominated man‐made habitats	V64	*Small deciduous broadleaved planted other wooded land						0	excluded
V	Man-made habitats	V6	*Tree dominated man‐made habitats	V65	*Small evergreen broadleaved planted other wooded land						0	excluded
V	Man-made habitats	V6	*Tree dominated man‐made habitats	V66	*Small coniferous planted other wooded land						0	excluded

## Sheet: TABLE S3.3
TABLE S3.3. List of fine-level EUNIS habitat categories (level 3) with their occurrence in the dataset by country and plot size
EUNIS.code.3	EUNIS.name.3	Country	Releve area m2	Number of plots in the dataset
MA	Coastal saltmarshes	Albania	7	1
MA	Coastal saltmarshes	Albania	25	2
MA	Coastal saltmarshes	Belgium	1	1
MA	Coastal saltmarshes	Belgium	1.2	1
MA	Coastal saltmarshes	Belgium	4	2
MA	Coastal saltmarshes	Belgium	9	1
MA	Coastal saltmarshes	Belgium	15	1
MA	Coastal saltmarshes	Belgium	25	1
MA	Coastal saltmarshes	Croatia	1	1
MA	Coastal saltmarshes	Croatia	2	2
MA	Coastal saltmarshes	Croatia	4	1
MA	Coastal saltmarshes	Croatia	6	2
MA	Coastal saltmarshes	Croatia	8	1
MA	Coastal saltmarshes	Croatia	9	1
MA	Coastal saltmarshes	Croatia	10	4
MA	Coastal saltmarshes	Croatia	16	34
MA	Coastal saltmarshes	Croatia	20	6
MA	Coastal saltmarshes	Croatia	25	2
MA	Coastal saltmarshes	Croatia	30	2
MA	Coastal saltmarshes	Croatia	40	1
MA	Coastal saltmarshes	Croatia	50	3
MA	Coastal saltmarshes	Croatia	60	2
MA	Coastal saltmarshes	Croatia	80	2
MA	Coastal saltmarshes	Croatia	100	1
MA	Coastal saltmarshes	Croatia	200	3
MA	Coastal saltmarshes	Croatia	300	3
MA	Coastal saltmarshes	Croatia	400	1
MA	Coastal saltmarshes	Denmark	2	1
MA	Coastal saltmarshes	Finland	1	7
MA	Coastal saltmarshes	Finland	2	1
MA	Coastal saltmarshes	Finland	3	1
MA	Coastal saltmarshes	Finland	4	2
MA	Coastal saltmarshes	France	1	1
MA	Coastal saltmarshes	France	4	1
MA	Coastal saltmarshes	Germany	1	27
MA	Coastal saltmarshes	Germany	2	7
MA	Coastal saltmarshes	Germany	3	2
MA	Coastal saltmarshes	Germany	4	14
MA	Coastal saltmarshes	Germany	4.5	1
MA	Coastal saltmarshes	Germany	5	2
MA	Coastal saltmarshes	Germany	6	2
MA	Coastal saltmarshes	Germany	8	2
MA	Coastal saltmarshes	Germany	9	17
MA	Coastal saltmarshes	Germany	10	8
MA	Coastal saltmarshes	Germany	15	2
MA	Coastal saltmarshes	Germany	16	2
MA	Coastal saltmarshes	Germany	18	1
MA	Coastal saltmarshes	Germany	20	9
MA	Coastal saltmarshes	Germany	25	7
MA	Coastal saltmarshes	Germany	40	2
MA	Coastal saltmarshes	Germany	50	3
MA	Coastal saltmarshes	Germany	100	7
MA	Coastal saltmarshes	Greece	2	2
MA	Coastal saltmarshes	Greece	4	2
MA	Coastal saltmarshes	Greece	5	2
MA	Coastal saltmarshes	Greece	10	1
MA	Coastal saltmarshes	Greece	16	1
MA	Coastal saltmarshes	Greece	20	2
MA	Coastal saltmarshes	Greece	25	2
MA	Coastal saltmarshes	Greece	30	1
MA	Coastal saltmarshes	Greece	40	2
MA	Coastal saltmarshes	Greece	50	1
MA	Coastal saltmarshes	Greece	60	1
MA	Coastal saltmarshes	Greece	64	1
MA	Coastal saltmarshes	Greece	80	4
MA	Coastal saltmarshes	Iceland	1	5
MA	Coastal saltmarshes	Iceland	4	1
MA	Coastal saltmarshes	Iceland	10	2
MA	Coastal saltmarshes	Ireland	1	9
MA	Coastal saltmarshes	Ireland	1.2	1
MA	Coastal saltmarshes	Ireland	4	3
MA	Coastal saltmarshes	Ireland	6	1
MA	Coastal saltmarshes	Ireland	7	1
MA	Coastal saltmarshes	Ireland	10	2
MA	Coastal saltmarshes	Ireland	11	1
MA	Coastal saltmarshes	Ireland	18	2
MA	Coastal saltmarshes	Italy	1	7
MA	Coastal saltmarshes	Italy	2	11
MA	Coastal saltmarshes	Italy	3	1
MA	Coastal saltmarshes	Italy	4	5
MA	Coastal saltmarshes	Italy	4.5	2
MA	Coastal saltmarshes	Italy	5	8
MA	Coastal saltmarshes	Italy	6	2
MA	Coastal saltmarshes	Italy	8	3
MA	Coastal saltmarshes	Italy	10	10
MA	Coastal saltmarshes	Italy	12	2
MA	Coastal saltmarshes	Italy	15	2
MA	Coastal saltmarshes	Italy	20	8
MA	Coastal saltmarshes	Italy	25	2
MA	Coastal saltmarshes	Italy	30	13
MA	Coastal saltmarshes	Italy	40	13
MA	Coastal saltmarshes	Italy	50	5
MA	Coastal saltmarshes	Italy	60	2
MA	Coastal saltmarshes	Italy	100	4
MA	Coastal saltmarshes	Malta	1	1
MA	Coastal saltmarshes	Malta	5	3
MA	Coastal saltmarshes	Malta	8	1
MA	Coastal saltmarshes	Malta	10	2
MA	Coastal saltmarshes	Malta	20	2
MA	Coastal saltmarshes	Malta	25	1
MA	Coastal saltmarshes	Malta	50	1
MA	Coastal saltmarshes	Netherlands	1	10
MA	Coastal saltmarshes	Netherlands	1.5	4
MA	Coastal saltmarshes	Netherlands	2	7
MA	Coastal saltmarshes	Netherlands	2.2	1
MA	Coastal saltmarshes	Netherlands	2.5	1
MA	Coastal saltmarshes	Netherlands	3	2
MA	Coastal saltmarshes	Netherlands	4	35
MA	Coastal saltmarshes	Netherlands	4.5	2
MA	Coastal saltmarshes	Netherlands	5	1
MA	Coastal saltmarshes	Netherlands	6	3
MA	Coastal saltmarshes	Netherlands	6.3	1
MA	Coastal saltmarshes	Netherlands	8	1
MA	Coastal saltmarshes	Netherlands	9	40
MA	Coastal saltmarshes	Netherlands	10	5
MA	Coastal saltmarshes	Netherlands	12	7
MA	Coastal saltmarshes	Netherlands	12.6	1
MA	Coastal saltmarshes	Netherlands	15	2
MA	Coastal saltmarshes	Netherlands	16	3
MA	Coastal saltmarshes	Netherlands	18	1
MA	Coastal saltmarshes	Netherlands	20	1
MA	Coastal saltmarshes	Netherlands	24	2
MA	Coastal saltmarshes	Netherlands	25	15
MA	Coastal saltmarshes	Netherlands	30	1
MA	Coastal saltmarshes	Netherlands	32	1
MA	Coastal saltmarshes	Netherlands	37.5	1
MA	Coastal saltmarshes	Netherlands	50	1
MA	Coastal saltmarshes	Netherlands	75	1
MA	Coastal saltmarshes	Netherlands	80	1
MA	Coastal saltmarshes	Netherlands	100	1
MA	Coastal saltmarshes	Norway	1	9
MA	Coastal saltmarshes	Norway	4	2
MA	Coastal saltmarshes	Norway	10	4
MA	Coastal saltmarshes	Poland	8	1
MA	Coastal saltmarshes	Portugal	6	1
MA	Coastal saltmarshes	Romania	150	1
MA	Coastal saltmarshes	Slovenia	4	1
MA	Coastal saltmarshes	Slovenia	10	3
MA	Coastal saltmarshes	Slovenia	15	1
MA	Coastal saltmarshes	Slovenia	20	1
MA	Coastal saltmarshes	Slovenia	30	3
MA	Coastal saltmarshes	Slovenia	40	2
MA	Coastal saltmarshes	Slovenia	50	1
MA	Coastal saltmarshes	Slovenia	100	1
MA	Coastal saltmarshes	Spain	1	1
MA	Coastal saltmarshes	Spain	5	1
MA	Coastal saltmarshes	Spain	10	2
MA	Coastal saltmarshes	Spain	13	1
MA	Coastal saltmarshes	Spain	50	2
MA	Coastal saltmarshes	Spain	100	1
MA	Coastal saltmarshes	Sweden	1	4
MA	Coastal saltmarshes	Sweden	4	1
MA	Coastal saltmarshes	Sweden	10	2
MA	Coastal saltmarshes	Sweden	15	1
MA	Coastal saltmarshes	Ukraine	50	1
MA	Coastal saltmarshes	Ukraine	100	4
MA	Coastal saltmarshes	United Kingdom	2	2
MA	Coastal saltmarshes	United Kingdom	4	7
MA	Coastal saltmarshes	United Kingdom	6	1
MA211	Arctic coastal saltmarsh	Norway	1	7
MA211	Arctic coastal saltmarsh	Norway	4	1
MA211	Arctic coastal saltmarsh	Norway	10	14
MA211	Arctic coastal saltmarsh	Svalbard and Jan Mayen Is	2	2
MA211	Arctic coastal saltmarsh	Svalbard and Jan Mayen Is	4	4
MA221	Atlantic saltmarsh driftline	Belgium	3	1
MA221	Atlantic saltmarsh driftline	Belgium	3.75	1
MA221	Atlantic saltmarsh driftline	Belgium	25	15
MA221	Atlantic saltmarsh driftline	Germany	1	2
MA221	Atlantic saltmarsh driftline	Germany	3	1
MA221	Atlantic saltmarsh driftline	Germany	10	1
MA221	Atlantic saltmarsh driftline	Ireland	1	1
MA221	Atlantic saltmarsh driftline	Netherlands	4	4
MA221	Atlantic saltmarsh driftline	Netherlands	5	1
MA221	Atlantic saltmarsh driftline	Netherlands	8	2
MA221	Atlantic saltmarsh driftline	Netherlands	9	4
MA221	Atlantic saltmarsh driftline	Netherlands	10	2
MA221	Atlantic saltmarsh driftline	Netherlands	15	1
MA221	Atlantic saltmarsh driftline	Netherlands	16	1
MA221	Atlantic saltmarsh driftline	Netherlands	25	2
MA221	Atlantic saltmarsh driftline	Netherlands	30	2
MA221	Atlantic saltmarsh driftline	Netherlands	48	1
MA221	Atlantic saltmarsh driftline	Netherlands	60	1
MA221	Atlantic saltmarsh driftline	Netherlands	72	1
MA222	Atlantic upper saltmarsh	Belgium	1	4
MA222	Atlantic upper saltmarsh	Belgium	4	3
MA222	Atlantic upper saltmarsh	Belgium	9	4
MA222	Atlantic upper saltmarsh	Denmark	2	1
MA222	Atlantic upper saltmarsh	Denmark	50	1
MA222	Atlantic upper saltmarsh	France	9	1
MA222	Atlantic upper saltmarsh	France	20	1
MA222	Atlantic upper saltmarsh	Germany	1	15
MA222	Atlantic upper saltmarsh	Germany	2	1
MA222	Atlantic upper saltmarsh	Germany	3	1
MA222	Atlantic upper saltmarsh	Germany	4	3
MA222	Atlantic upper saltmarsh	Germany	10	1
MA222	Atlantic upper saltmarsh	Germany	20	1
MA222	Atlantic upper saltmarsh	Germany	50	1
MA222	Atlantic upper saltmarsh	Germany	100	1
MA222	Atlantic upper saltmarsh	Ireland	1	7
MA222	Atlantic upper saltmarsh	Ireland	2	4
MA222	Atlantic upper saltmarsh	Ireland	4	7
MA222	Atlantic upper saltmarsh	Ireland	9	1
MA222	Atlantic upper saltmarsh	Ireland	10	1
MA222	Atlantic upper saltmarsh	Ireland	18	4
MA222	Atlantic upper saltmarsh	Netherlands	1	36
MA222	Atlantic upper saltmarsh	Netherlands	1.3	4
MA222	Atlantic upper saltmarsh	Netherlands	1.5	3
MA222	Atlantic upper saltmarsh	Netherlands	1.8	1
MA222	Atlantic upper saltmarsh	Netherlands	2	27
MA222	Atlantic upper saltmarsh	Netherlands	2.25	1
MA222	Atlantic upper saltmarsh	Netherlands	2.5	1
MA222	Atlantic upper saltmarsh	Netherlands	3	13
MA222	Atlantic upper saltmarsh	Netherlands	3.75	1
MA222	Atlantic upper saltmarsh	Netherlands	4	104
MA222	Atlantic upper saltmarsh	Netherlands	4.5	1
MA222	Atlantic upper saltmarsh	Netherlands	5	1
MA222	Atlantic upper saltmarsh	Netherlands	6	18
MA222	Atlantic upper saltmarsh	Netherlands	6.2	1
MA222	Atlantic upper saltmarsh	Netherlands	6.8	1
MA222	Atlantic upper saltmarsh	Netherlands	7	1
MA222	Atlantic upper saltmarsh	Netherlands	7.29	1
MA222	Atlantic upper saltmarsh	Netherlands	7.5	2
MA222	Atlantic upper saltmarsh	Netherlands	8	8
MA222	Atlantic upper saltmarsh	Netherlands	9	79
MA222	Atlantic upper saltmarsh	Netherlands	10	4
MA222	Atlantic upper saltmarsh	Netherlands	12	3
MA222	Atlantic upper saltmarsh	Netherlands	12.5	1
MA222	Atlantic upper saltmarsh	Netherlands	14	1
MA222	Atlantic upper saltmarsh	Netherlands	14.3	1
MA222	Atlantic upper saltmarsh	Netherlands	15	3
MA222	Atlantic upper saltmarsh	Netherlands	16	6
MA222	Atlantic upper saltmarsh	Netherlands	18	1
MA222	Atlantic upper saltmarsh	Netherlands	20	5
MA222	Atlantic upper saltmarsh	Netherlands	23	1
MA222	Atlantic upper saltmarsh	Netherlands	24	6
MA222	Atlantic upper saltmarsh	Netherlands	25	20
MA222	Atlantic upper saltmarsh	Netherlands	27	1
MA222	Atlantic upper saltmarsh	Netherlands	30	3
MA222	Atlantic upper saltmarsh	Netherlands	40	2
MA222	Atlantic upper saltmarsh	Netherlands	48	1
MA222	Atlantic upper saltmarsh	Netherlands	50	1
MA222	Atlantic upper saltmarsh	Netherlands	60	3
MA222	Atlantic upper saltmarsh	Netherlands	69.99	1
MA222	Atlantic upper saltmarsh	Netherlands	90	1
MA222	Atlantic upper saltmarsh	Netherlands	100	7
MA222	Atlantic upper saltmarsh	Netherlands	200	1
MA222	Atlantic upper saltmarsh	Netherlands	600	1
MA222	Atlantic upper saltmarsh	Spain	6	1
MA222	Atlantic upper saltmarsh	Spain	10	2
MA222	Atlantic upper saltmarsh	Spain	15	1
MA222	Atlantic upper saltmarsh	Sweden	1	1
MA222	Atlantic upper saltmarsh	Sweden	2	1
MA222	Atlantic upper saltmarsh	United Kingdom	1	3
MA222	Atlantic upper saltmarsh	United Kingdom	2	1
MA222	Atlantic upper saltmarsh	United Kingdom	4	46
MA222	Atlantic upper saltmarsh	United Kingdom	25	20
MA223	Atlantic upper-mid saltmarsh and saline and brackish reed, rush and sedge bed	Belgium	1	5
MA223	Atlantic upper-mid saltmarsh and saline and brackish reed, rush and sedge bed	Belgium	2	2
MA223	Atlantic upper-mid saltmarsh and saline and brackish reed, rush and sedge bed	Belgium	3	4
MA223	Atlantic upper-mid saltmarsh and saline and brackish reed, rush and sedge bed	Belgium	4	13
MA223	Atlantic upper-mid saltmarsh and saline and brackish reed, rush and sedge bed	Belgium	4.5	1
MA223	Atlantic upper-mid saltmarsh and saline and brackish reed, rush and sedge bed	Belgium	5	1
MA223	Atlantic upper-mid saltmarsh and saline and brackish reed, rush and sedge bed	Belgium	6	4
MA223	Atlantic upper-mid saltmarsh and saline and brackish reed, rush and sedge bed	Belgium	6.25	1
MA223	Atlantic upper-mid saltmarsh and saline and brackish reed, rush and sedge bed	Belgium	7	1
MA223	Atlantic upper-mid saltmarsh and saline and brackish reed, rush and sedge bed	Belgium	7.5	1
MA223	Atlantic upper-mid saltmarsh and saline and brackish reed, rush and sedge bed	Belgium	8	3
MA223	Atlantic upper-mid saltmarsh and saline and brackish reed, rush and sedge bed	Belgium	9	45
MA223	Atlantic upper-mid saltmarsh and saline and brackish reed, rush and sedge bed	Belgium	10	2
MA223	Atlantic upper-mid saltmarsh and saline and brackish reed, rush and sedge bed	Belgium	15	2
MA223	Atlantic upper-mid saltmarsh and saline and brackish reed, rush and sedge bed	Belgium	16	1
MA223	Atlantic upper-mid saltmarsh and saline and brackish reed, rush and sedge bed	Belgium	18	1
MA223	Atlantic upper-mid saltmarsh and saline and brackish reed, rush and sedge bed	Belgium	20	3
MA223	Atlantic upper-mid saltmarsh and saline and brackish reed, rush and sedge bed	Belgium	25	44
MA223	Atlantic upper-mid saltmarsh and saline and brackish reed, rush and sedge bed	Belgium	60	1
MA223	Atlantic upper-mid saltmarsh and saline and brackish reed, rush and sedge bed	Belgium	72	1
MA223	Atlantic upper-mid saltmarsh and saline and brackish reed, rush and sedge bed	Belgium	90	1
MA223	Atlantic upper-mid saltmarsh and saline and brackish reed, rush and sedge bed	Belgium	100	1
MA223	Atlantic upper-mid saltmarsh and saline and brackish reed, rush and sedge bed	Belgium	120	1
MA223	Atlantic upper-mid saltmarsh and saline and brackish reed, rush and sedge bed	Belgium	160	1
MA223	Atlantic upper-mid saltmarsh and saline and brackish reed, rush and sedge bed	Belgium	360	1
MA223	Atlantic upper-mid saltmarsh and saline and brackish reed, rush and sedge bed	Belgium	750	1
MA223	Atlantic upper-mid saltmarsh and saline and brackish reed, rush and sedge bed	Denmark	2	1
MA223	Atlantic upper-mid saltmarsh and saline and brackish reed, rush and sedge bed	Denmark	25	1
MA223	Atlantic upper-mid saltmarsh and saline and brackish reed, rush and sedge bed	Denmark	50	1
MA223	Atlantic upper-mid saltmarsh and saline and brackish reed, rush and sedge bed	France	1	6
MA223	Atlantic upper-mid saltmarsh and saline and brackish reed, rush and sedge bed	France	2	1
MA223	Atlantic upper-mid saltmarsh and saline and brackish reed, rush and sedge bed	France	4	7
MA223	Atlantic upper-mid saltmarsh and saline and brackish reed, rush and sedge bed	France	8	1
MA223	Atlantic upper-mid saltmarsh and saline and brackish reed, rush and sedge bed	France	9	2
MA223	Atlantic upper-mid saltmarsh and saline and brackish reed, rush and sedge bed	France	10	2
MA223	Atlantic upper-mid saltmarsh and saline and brackish reed, rush and sedge bed	France	20	2
MA223	Atlantic upper-mid saltmarsh and saline and brackish reed, rush and sedge bed	France	40	2
MA223	Atlantic upper-mid saltmarsh and saline and brackish reed, rush and sedge bed	France	100	1
MA223	Atlantic upper-mid saltmarsh and saline and brackish reed, rush and sedge bed	Germany	1	203
MA223	Atlantic upper-mid saltmarsh and saline and brackish reed, rush and sedge bed	Germany	2	11
MA223	Atlantic upper-mid saltmarsh and saline and brackish reed, rush and sedge bed	Germany	3	4
MA223	Atlantic upper-mid saltmarsh and saline and brackish reed, rush and sedge bed	Germany	4	5
MA223	Atlantic upper-mid saltmarsh and saline and brackish reed, rush and sedge bed	Germany	5	3
MA223	Atlantic upper-mid saltmarsh and saline and brackish reed, rush and sedge bed	Germany	6	2
MA223	Atlantic upper-mid saltmarsh and saline and brackish reed, rush and sedge bed	Germany	9	1
MA223	Atlantic upper-mid saltmarsh and saline and brackish reed, rush and sedge bed	Germany	10	22
MA223	Atlantic upper-mid saltmarsh and saline and brackish reed, rush and sedge bed	Germany	12	1
MA223	Atlantic upper-mid saltmarsh and saline and brackish reed, rush and sedge bed	Germany	15	1
MA223	Atlantic upper-mid saltmarsh and saline and brackish reed, rush and sedge bed	Germany	20	3
MA223	Atlantic upper-mid saltmarsh and saline and brackish reed, rush and sedge bed	Germany	25	4
MA223	Atlantic upper-mid saltmarsh and saline and brackish reed, rush and sedge bed	Germany	30	2
MA223	Atlantic upper-mid saltmarsh and saline and brackish reed, rush and sedge bed	Germany	40	2
MA223	Atlantic upper-mid saltmarsh and saline and brackish reed, rush and sedge bed	Germany	50	2
MA223	Atlantic upper-mid saltmarsh and saline and brackish reed, rush and sedge bed	Germany	100	10
MA223	Atlantic upper-mid saltmarsh and saline and brackish reed, rush and sedge bed	Germany	200	1
MA223	Atlantic upper-mid saltmarsh and saline and brackish reed, rush and sedge bed	Germany	600	1
MA223	Atlantic upper-mid saltmarsh and saline and brackish reed, rush and sedge bed	Ireland	1	110
MA223	Atlantic upper-mid saltmarsh and saline and brackish reed, rush and sedge bed	Ireland	2	13
MA223	Atlantic upper-mid saltmarsh and saline and brackish reed, rush and sedge bed	Ireland	3	1
MA223	Atlantic upper-mid saltmarsh and saline and brackish reed, rush and sedge bed	Ireland	4	99
MA223	Atlantic upper-mid saltmarsh and saline and brackish reed, rush and sedge bed	Ireland	5	2
MA223	Atlantic upper-mid saltmarsh and saline and brackish reed, rush and sedge bed	Ireland	6	2
MA223	Atlantic upper-mid saltmarsh and saline and brackish reed, rush and sedge bed	Ireland	7	2
MA223	Atlantic upper-mid saltmarsh and saline and brackish reed, rush and sedge bed	Ireland	8	6
MA223	Atlantic upper-mid saltmarsh and saline and brackish reed, rush and sedge bed	Ireland	9	6
MA223	Atlantic upper-mid saltmarsh and saline and brackish reed, rush and sedge bed	Ireland	10	8
MA223	Atlantic upper-mid saltmarsh and saline and brackish reed, rush and sedge bed	Ireland	12	7
MA223	Atlantic upper-mid saltmarsh and saline and brackish reed, rush and sedge bed	Ireland	13.5	1
MA223	Atlantic upper-mid saltmarsh and saline and brackish reed, rush and sedge bed	Ireland	14	3
MA223	Atlantic upper-mid saltmarsh and saline and brackish reed, rush and sedge bed	Ireland	16	27
MA223	Atlantic upper-mid saltmarsh and saline and brackish reed, rush and sedge bed	Ireland	18	21
MA223	Atlantic upper-mid saltmarsh and saline and brackish reed, rush and sedge bed	Ireland	20	4
MA223	Atlantic upper-mid saltmarsh and saline and brackish reed, rush and sedge bed	Ireland	25	1
MA223	Atlantic upper-mid saltmarsh and saline and brackish reed, rush and sedge bed	Ireland	27	1
MA223	Atlantic upper-mid saltmarsh and saline and brackish reed, rush and sedge bed	Ireland	32	1
MA223	Atlantic upper-mid saltmarsh and saline and brackish reed, rush and sedge bed	Ireland	40	1
MA223	Atlantic upper-mid saltmarsh and saline and brackish reed, rush and sedge bed	Ireland	100	2
MA223	Atlantic upper-mid saltmarsh and saline and brackish reed, rush and sedge bed	Netherlands	1	82
MA223	Atlantic upper-mid saltmarsh and saline and brackish reed, rush and sedge bed	Netherlands	1.12	1
MA223	Atlantic upper-mid saltmarsh and saline and brackish reed, rush and sedge bed	Netherlands	1.2	4
MA223	Atlantic upper-mid saltmarsh and saline and brackish reed, rush and sedge bed	Netherlands	1.3	2
MA223	Atlantic upper-mid saltmarsh and saline and brackish reed, rush and sedge bed	Netherlands	1.5	8
MA223	Atlantic upper-mid saltmarsh and saline and brackish reed, rush and sedge bed	Netherlands	1.6	9
MA223	Atlantic upper-mid saltmarsh and saline and brackish reed, rush and sedge bed	Netherlands	1.8	2
MA223	Atlantic upper-mid saltmarsh and saline and brackish reed, rush and sedge bed	Netherlands	2	61
MA223	Atlantic upper-mid saltmarsh and saline and brackish reed, rush and sedge bed	Netherlands	2.1	2
MA223	Atlantic upper-mid saltmarsh and saline and brackish reed, rush and sedge bed	Netherlands	2.2	1
MA223	Atlantic upper-mid saltmarsh and saline and brackish reed, rush and sedge bed	Netherlands	2.25	6
MA223	Atlantic upper-mid saltmarsh and saline and brackish reed, rush and sedge bed	Netherlands	2.3	1
MA223	Atlantic upper-mid saltmarsh and saline and brackish reed, rush and sedge bed	Netherlands	2.4	2
MA223	Atlantic upper-mid saltmarsh and saline and brackish reed, rush and sedge bed	Netherlands	2.5	3
MA223	Atlantic upper-mid saltmarsh and saline and brackish reed, rush and sedge bed	Netherlands	2.6	3
MA223	Atlantic upper-mid saltmarsh and saline and brackish reed, rush and sedge bed	Netherlands	3	32
MA223	Atlantic upper-mid saltmarsh and saline and brackish reed, rush and sedge bed	Netherlands	3.3	1
MA223	Atlantic upper-mid saltmarsh and saline and brackish reed, rush and sedge bed	Netherlands	3.5	2
MA223	Atlantic upper-mid saltmarsh and saline and brackish reed, rush and sedge bed	Netherlands	3.7	1
MA223	Atlantic upper-mid saltmarsh and saline and brackish reed, rush and sedge bed	Netherlands	3.8	2
MA223	Atlantic upper-mid saltmarsh and saline and brackish reed, rush and sedge bed	Netherlands	3.9	1
MA223	Atlantic upper-mid saltmarsh and saline and brackish reed, rush and sedge bed	Netherlands	4	404
MA223	Atlantic upper-mid saltmarsh and saline and brackish reed, rush and sedge bed	Netherlands	4.5	8
MA223	Atlantic upper-mid saltmarsh and saline and brackish reed, rush and sedge bed	Netherlands	5	20
MA223	Atlantic upper-mid saltmarsh and saline and brackish reed, rush and sedge bed	Netherlands	6	57
MA223	Atlantic upper-mid saltmarsh and saline and brackish reed, rush and sedge bed	Netherlands	6.2	1
MA223	Atlantic upper-mid saltmarsh and saline and brackish reed, rush and sedge bed	Netherlands	6.3	1
MA223	Atlantic upper-mid saltmarsh and saline and brackish reed, rush and sedge bed	Netherlands	6.8	1
MA223	Atlantic upper-mid saltmarsh and saline and brackish reed, rush and sedge bed	Netherlands	7	2
MA223	Atlantic upper-mid saltmarsh and saline and brackish reed, rush and sedge bed	Netherlands	7.29	4
MA223	Atlantic upper-mid saltmarsh and saline and brackish reed, rush and sedge bed	Netherlands	7.5	9
MA223	Atlantic upper-mid saltmarsh and saline and brackish reed, rush and sedge bed	Netherlands	8	40
MA223	Atlantic upper-mid saltmarsh and saline and brackish reed, rush and sedge bed	Netherlands	9	429
MA223	Atlantic upper-mid saltmarsh and saline and brackish reed, rush and sedge bed	Netherlands	10	62
MA223	Atlantic upper-mid saltmarsh and saline and brackish reed, rush and sedge bed	Netherlands	10.5	5
MA223	Atlantic upper-mid saltmarsh and saline and brackish reed, rush and sedge bed	Netherlands	11.9	2
MA223	Atlantic upper-mid saltmarsh and saline and brackish reed, rush and sedge bed	Netherlands	12	40
MA223	Atlantic upper-mid saltmarsh and saline and brackish reed, rush and sedge bed	Netherlands	12.5	5
MA223	Atlantic upper-mid saltmarsh and saline and brackish reed, rush and sedge bed	Netherlands	15	27
MA223	Atlantic upper-mid saltmarsh and saline and brackish reed, rush and sedge bed	Netherlands	16	70
MA223	Atlantic upper-mid saltmarsh and saline and brackish reed, rush and sedge bed	Netherlands	16.5	1
MA223	Atlantic upper-mid saltmarsh and saline and brackish reed, rush and sedge bed	Netherlands	17.5	4
MA223	Atlantic upper-mid saltmarsh and saline and brackish reed, rush and sedge bed	Netherlands	18	15
MA223	Atlantic upper-mid saltmarsh and saline and brackish reed, rush and sedge bed	Netherlands	20	42
MA223	Atlantic upper-mid saltmarsh and saline and brackish reed, rush and sedge bed	Netherlands	21	5
MA223	Atlantic upper-mid saltmarsh and saline and brackish reed, rush and sedge bed	Netherlands	22.7	1
MA223	Atlantic upper-mid saltmarsh and saline and brackish reed, rush and sedge bed	Netherlands	22.8	3
MA223	Atlantic upper-mid saltmarsh and saline and brackish reed, rush and sedge bed	Netherlands	24	28
MA223	Atlantic upper-mid saltmarsh and saline and brackish reed, rush and sedge bed	Netherlands	24.5	1
MA223	Atlantic upper-mid saltmarsh and saline and brackish reed, rush and sedge bed	Netherlands	25	209
MA223	Atlantic upper-mid saltmarsh and saline and brackish reed, rush and sedge bed	Netherlands	26	1
MA223	Atlantic upper-mid saltmarsh and saline and brackish reed, rush and sedge bed	Netherlands	27	1
MA223	Atlantic upper-mid saltmarsh and saline and brackish reed, rush and sedge bed	Netherlands	28	11
MA223	Atlantic upper-mid saltmarsh and saline and brackish reed, rush and sedge bed	Netherlands	30	26
MA223	Atlantic upper-mid saltmarsh and saline and brackish reed, rush and sedge bed	Netherlands	32	8
MA223	Atlantic upper-mid saltmarsh and saline and brackish reed, rush and sedge bed	Netherlands	33.8	1
MA223	Atlantic upper-mid saltmarsh and saline and brackish reed, rush and sedge bed	Netherlands	35	4
MA223	Atlantic upper-mid saltmarsh and saline and brackish reed, rush and sedge bed	Netherlands	36	2
MA223	Atlantic upper-mid saltmarsh and saline and brackish reed, rush and sedge bed	Netherlands	40	19
MA223	Atlantic upper-mid saltmarsh and saline and brackish reed, rush and sedge bed	Netherlands	43	1
MA223	Atlantic upper-mid saltmarsh and saline and brackish reed, rush and sedge bed	Netherlands	44	1
MA223	Atlantic upper-mid saltmarsh and saline and brackish reed, rush and sedge bed	Netherlands	45	2
MA223	Atlantic upper-mid saltmarsh and saline and brackish reed, rush and sedge bed	Netherlands	46	1
MA223	Atlantic upper-mid saltmarsh and saline and brackish reed, rush and sedge bed	Netherlands	48	6
MA223	Atlantic upper-mid saltmarsh and saline and brackish reed, rush and sedge bed	Netherlands	50	15
MA223	Atlantic upper-mid saltmarsh and saline and brackish reed, rush and sedge bed	Netherlands	60	9
MA223	Atlantic upper-mid saltmarsh and saline and brackish reed, rush and sedge bed	Netherlands	64	1
MA223	Atlantic upper-mid saltmarsh and saline and brackish reed, rush and sedge bed	Netherlands	70	1
MA223	Atlantic upper-mid saltmarsh and saline and brackish reed, rush and sedge bed	Netherlands	75	3
MA223	Atlantic upper-mid saltmarsh and saline and brackish reed, rush and sedge bed	Netherlands	80	6
MA223	Atlantic upper-mid saltmarsh and saline and brackish reed, rush and sedge bed	Netherlands	90	3
MA223	Atlantic upper-mid saltmarsh and saline and brackish reed, rush and sedge bed	Netherlands	96	2
MA223	Atlantic upper-mid saltmarsh and saline and brackish reed, rush and sedge bed	Netherlands	100	27
MA223	Atlantic upper-mid saltmarsh and saline and brackish reed, rush and sedge bed	Netherlands	105	1
MA223	Atlantic upper-mid saltmarsh and saline and brackish reed, rush and sedge bed	Netherlands	120	3
MA223	Atlantic upper-mid saltmarsh and saline and brackish reed, rush and sedge bed	Netherlands	125	2
MA223	Atlantic upper-mid saltmarsh and saline and brackish reed, rush and sedge bed	Netherlands	150	2
MA223	Atlantic upper-mid saltmarsh and saline and brackish reed, rush and sedge bed	Netherlands	160	1
MA223	Atlantic upper-mid saltmarsh and saline and brackish reed, rush and sedge bed	Netherlands	200	6
MA223	Atlantic upper-mid saltmarsh and saline and brackish reed, rush and sedge bed	Netherlands	225	1
MA223	Atlantic upper-mid saltmarsh and saline and brackish reed, rush and sedge bed	Netherlands	240	1
MA223	Atlantic upper-mid saltmarsh and saline and brackish reed, rush and sedge bed	Netherlands	250	1
MA223	Atlantic upper-mid saltmarsh and saline and brackish reed, rush and sedge bed	Netherlands	300	3
MA223	Atlantic upper-mid saltmarsh and saline and brackish reed, rush and sedge bed	Netherlands	375	1
MA223	Atlantic upper-mid saltmarsh and saline and brackish reed, rush and sedge bed	Netherlands	899.91	1
MA223	Atlantic upper-mid saltmarsh and saline and brackish reed, rush and sedge bed	Netherlands	990	1
MA223	Atlantic upper-mid saltmarsh and saline and brackish reed, rush and sedge bed	Norway	1	1
MA223	Atlantic upper-mid saltmarsh and saline and brackish reed, rush and sedge bed	Norway	4	2
MA223	Atlantic upper-mid saltmarsh and saline and brackish reed, rush and sedge bed	Norway	25	1
MA223	Atlantic upper-mid saltmarsh and saline and brackish reed, rush and sedge bed	Spain	1	7
MA223	Atlantic upper-mid saltmarsh and saline and brackish reed, rush and sedge bed	Spain	2	1
MA223	Atlantic upper-mid saltmarsh and saline and brackish reed, rush and sedge bed	Spain	4	7
MA223	Atlantic upper-mid saltmarsh and saline and brackish reed, rush and sedge bed	Spain	5	3
MA223	Atlantic upper-mid saltmarsh and saline and brackish reed, rush and sedge bed	Spain	6	3
MA223	Atlantic upper-mid saltmarsh and saline and brackish reed, rush and sedge bed	Spain	8	8
MA223	Atlantic upper-mid saltmarsh and saline and brackish reed, rush and sedge bed	Spain	10	18
MA223	Atlantic upper-mid saltmarsh and saline and brackish reed, rush and sedge bed	Spain	12	1
MA223	Atlantic upper-mid saltmarsh and saline and brackish reed, rush and sedge bed	Spain	15	9
MA223	Atlantic upper-mid saltmarsh and saline and brackish reed, rush and sedge bed	Spain	16	4
MA223	Atlantic upper-mid saltmarsh and saline and brackish reed, rush and sedge bed	Spain	20	28
MA223	Atlantic upper-mid saltmarsh and saline and brackish reed, rush and sedge bed	Spain	25	6
MA223	Atlantic upper-mid saltmarsh and saline and brackish reed, rush and sedge bed	Spain	30	13
MA223	Atlantic upper-mid saltmarsh and saline and brackish reed, rush and sedge bed	Spain	40	9
MA223	Atlantic upper-mid saltmarsh and saline and brackish reed, rush and sedge bed	Spain	50	9
MA223	Atlantic upper-mid saltmarsh and saline and brackish reed, rush and sedge bed	Spain	60	11
MA223	Atlantic upper-mid saltmarsh and saline and brackish reed, rush and sedge bed	Spain	75	1
MA223	Atlantic upper-mid saltmarsh and saline and brackish reed, rush and sedge bed	Spain	80	7
MA223	Atlantic upper-mid saltmarsh and saline and brackish reed, rush and sedge bed	Spain	100	2
MA223	Atlantic upper-mid saltmarsh and saline and brackish reed, rush and sedge bed	Spain	150	1
MA223	Atlantic upper-mid saltmarsh and saline and brackish reed, rush and sedge bed	United Kingdom	1	13
MA223	Atlantic upper-mid saltmarsh and saline and brackish reed, rush and sedge bed	United Kingdom	2	19
MA223	Atlantic upper-mid saltmarsh and saline and brackish reed, rush and sedge bed	United Kingdom	3	1
MA223	Atlantic upper-mid saltmarsh and saline and brackish reed, rush and sedge bed	United Kingdom	4	415
MA223	Atlantic upper-mid saltmarsh and saline and brackish reed, rush and sedge bed	United Kingdom	5	2
MA223	Atlantic upper-mid saltmarsh and saline and brackish reed, rush and sedge bed	United Kingdom	6	1
MA223	Atlantic upper-mid saltmarsh and saline and brackish reed, rush and sedge bed	United Kingdom	8	6
MA223	Atlantic upper-mid saltmarsh and saline and brackish reed, rush and sedge bed	United Kingdom	9	4
MA223	Atlantic upper-mid saltmarsh and saline and brackish reed, rush and sedge bed	United Kingdom	10	6
MA223	Atlantic upper-mid saltmarsh and saline and brackish reed, rush and sedge bed	United Kingdom	12	2
MA223	Atlantic upper-mid saltmarsh and saline and brackish reed, rush and sedge bed	United Kingdom	16	12
MA223	Atlantic upper-mid saltmarsh and saline and brackish reed, rush and sedge bed	United Kingdom	24	1
MA223	Atlantic upper-mid saltmarsh and saline and brackish reed, rush and sedge bed	United Kingdom	25	107
MA223	Atlantic upper-mid saltmarsh and saline and brackish reed, rush and sedge bed	United Kingdom	100	1
MA224	Atlantic mid-low saltmarsh	Belgium	2	1
MA224	Atlantic mid-low saltmarsh	Belgium	3	4
MA224	Atlantic mid-low saltmarsh	Belgium	4	16
MA224	Atlantic mid-low saltmarsh	Belgium	6	3
MA224	Atlantic mid-low saltmarsh	Belgium	8	1
MA224	Atlantic mid-low saltmarsh	Belgium	9	12
MA224	Atlantic mid-low saltmarsh	Belgium	10	3
MA224	Atlantic mid-low saltmarsh	Belgium	12	1
MA224	Atlantic mid-low saltmarsh	Belgium	15	1
MA224	Atlantic mid-low saltmarsh	Belgium	16	3
MA224	Atlantic mid-low saltmarsh	Belgium	25	25
MA224	Atlantic mid-low saltmarsh	Belgium	30	1
MA224	Atlantic mid-low saltmarsh	Belgium	60	2
MA224	Atlantic mid-low saltmarsh	Denmark	40	1
MA224	Atlantic mid-low saltmarsh	Denmark	50	1
MA224	Atlantic mid-low saltmarsh	Denmark	100	3
MA224	Atlantic mid-low saltmarsh	France	1	12
MA224	Atlantic mid-low saltmarsh	France	2	1
MA224	Atlantic mid-low saltmarsh	France	4	6
MA224	Atlantic mid-low saltmarsh	France	5	3
MA224	Atlantic mid-low saltmarsh	France	9	2
MA224	Atlantic mid-low saltmarsh	France	10	7
MA224	Atlantic mid-low saltmarsh	France	20	1
MA224	Atlantic mid-low saltmarsh	France	100	3
MA224	Atlantic mid-low saltmarsh	Germany	1	511
MA224	Atlantic mid-low saltmarsh	Germany	2	5
MA224	Atlantic mid-low saltmarsh	Germany	2.3	1
MA224	Atlantic mid-low saltmarsh	Germany	3	2
MA224	Atlantic mid-low saltmarsh	Germany	4	7
MA224	Atlantic mid-low saltmarsh	Germany	5	5
MA224	Atlantic mid-low saltmarsh	Germany	6	1
MA224	Atlantic mid-low saltmarsh	Germany	9	1
MA224	Atlantic mid-low saltmarsh	Germany	10	15
MA224	Atlantic mid-low saltmarsh	Germany	12	1
MA224	Atlantic mid-low saltmarsh	Germany	13	1
MA224	Atlantic mid-low saltmarsh	Germany	20	10
MA224	Atlantic mid-low saltmarsh	Germany	80	1
MA224	Atlantic mid-low saltmarsh	Germany	100	4
MA224	Atlantic mid-low saltmarsh	Iceland	15	1
MA224	Atlantic mid-low saltmarsh	Iceland	50	1
MA224	Atlantic mid-low saltmarsh	Iceland	100	1
MA224	Atlantic mid-low saltmarsh	Ireland	1	76
MA224	Atlantic mid-low saltmarsh	Ireland	1.5	2
MA224	Atlantic mid-low saltmarsh	Ireland	1.75	1
MA224	Atlantic mid-low saltmarsh	Ireland	2	6
MA224	Atlantic mid-low saltmarsh	Ireland	2.25	1
MA224	Atlantic mid-low saltmarsh	Ireland	3	2
MA224	Atlantic mid-low saltmarsh	Ireland	4	45
MA224	Atlantic mid-low saltmarsh	Ireland	5	1
MA224	Atlantic mid-low saltmarsh	Ireland	6	3
MA224	Atlantic mid-low saltmarsh	Ireland	7	1
MA224	Atlantic mid-low saltmarsh	Ireland	8	2
MA224	Atlantic mid-low saltmarsh	Ireland	9	1
MA224	Atlantic mid-low saltmarsh	Ireland	10	7
MA224	Atlantic mid-low saltmarsh	Ireland	12	2
MA224	Atlantic mid-low saltmarsh	Ireland	14	1
MA224	Atlantic mid-low saltmarsh	Ireland	16	9
MA224	Atlantic mid-low saltmarsh	Ireland	18	16
MA224	Atlantic mid-low saltmarsh	Ireland	20	4
MA224	Atlantic mid-low saltmarsh	Ireland	25	5
MA224	Atlantic mid-low saltmarsh	Ireland	100	2
MA224	Atlantic mid-low saltmarsh	Netherlands	1	52
MA224	Atlantic mid-low saltmarsh	Netherlands	1.1	1
MA224	Atlantic mid-low saltmarsh	Netherlands	1.2	1
MA224	Atlantic mid-low saltmarsh	Netherlands	1.5	4
MA224	Atlantic mid-low saltmarsh	Netherlands	1.6	2
MA224	Atlantic mid-low saltmarsh	Netherlands	2	23
MA224	Atlantic mid-low saltmarsh	Netherlands	2.25	1
MA224	Atlantic mid-low saltmarsh	Netherlands	2.4	1
MA224	Atlantic mid-low saltmarsh	Netherlands	2.5	1
MA224	Atlantic mid-low saltmarsh	Netherlands	2.72	1
MA224	Atlantic mid-low saltmarsh	Netherlands	2.8	1
MA224	Atlantic mid-low saltmarsh	Netherlands	3	21
MA224	Atlantic mid-low saltmarsh	Netherlands	3.2	2
MA224	Atlantic mid-low saltmarsh	Netherlands	3.8	2
MA224	Atlantic mid-low saltmarsh	Netherlands	4	302
MA224	Atlantic mid-low saltmarsh	Netherlands	4.2	1
MA224	Atlantic mid-low saltmarsh	Netherlands	4.5	6
MA224	Atlantic mid-low saltmarsh	Netherlands	4.7	1
MA224	Atlantic mid-low saltmarsh	Netherlands	5	11
MA224	Atlantic mid-low saltmarsh	Netherlands	6	29
MA224	Atlantic mid-low saltmarsh	Netherlands	6.3	2
MA224	Atlantic mid-low saltmarsh	Netherlands	7	3
MA224	Atlantic mid-low saltmarsh	Netherlands	7.29	7
MA224	Atlantic mid-low saltmarsh	Netherlands	7.3	1
MA224	Atlantic mid-low saltmarsh	Netherlands	7.5	4
MA224	Atlantic mid-low saltmarsh	Netherlands	7.8	1
MA224	Atlantic mid-low saltmarsh	Netherlands	8	20
MA224	Atlantic mid-low saltmarsh	Netherlands	9	354
MA224	Atlantic mid-low saltmarsh	Netherlands	10	24
MA224	Atlantic mid-low saltmarsh	Netherlands	10.5	3
MA224	Atlantic mid-low saltmarsh	Netherlands	11.7	1
MA224	Atlantic mid-low saltmarsh	Netherlands	12	28
MA224	Atlantic mid-low saltmarsh	Netherlands	12.5	1
MA224	Atlantic mid-low saltmarsh	Netherlands	13.5	1
MA224	Atlantic mid-low saltmarsh	Netherlands	13.8	1
MA224	Atlantic mid-low saltmarsh	Netherlands	15	21
MA224	Atlantic mid-low saltmarsh	Netherlands	16	42
MA224	Atlantic mid-low saltmarsh	Netherlands	18	4
MA224	Atlantic mid-low saltmarsh	Netherlands	19.2	1
MA224	Atlantic mid-low saltmarsh	Netherlands	20	20
MA224	Atlantic mid-low saltmarsh	Netherlands	21	5
MA224	Atlantic mid-low saltmarsh	Netherlands	24	16
MA224	Atlantic mid-low saltmarsh	Netherlands	25	177
MA224	Atlantic mid-low saltmarsh	Netherlands	28	4
MA224	Atlantic mid-low saltmarsh	Netherlands	30	16
MA224	Atlantic mid-low saltmarsh	Netherlands	32	2
MA224	Atlantic mid-low saltmarsh	Netherlands	35	3
MA224	Atlantic mid-low saltmarsh	Netherlands	36	1
MA224	Atlantic mid-low saltmarsh	Netherlands	40	11
MA224	Atlantic mid-low saltmarsh	Netherlands	42	1
MA224	Atlantic mid-low saltmarsh	Netherlands	45	3
MA224	Atlantic mid-low saltmarsh	Netherlands	50	5
MA224	Atlantic mid-low saltmarsh	Netherlands	56	1
MA224	Atlantic mid-low saltmarsh	Netherlands	60	5
MA224	Atlantic mid-low saltmarsh	Netherlands	64	2
MA224	Atlantic mid-low saltmarsh	Netherlands	75	2
MA224	Atlantic mid-low saltmarsh	Netherlands	80	1
MA224	Atlantic mid-low saltmarsh	Netherlands	100	9
MA224	Atlantic mid-low saltmarsh	Netherlands	120	1
MA224	Atlantic mid-low saltmarsh	Netherlands	160	1
MA224	Atlantic mid-low saltmarsh	Netherlands	200	4
MA224	Atlantic mid-low saltmarsh	Netherlands	500	1
MA224	Atlantic mid-low saltmarsh	Netherlands	750	1
MA224	Atlantic mid-low saltmarsh	Netherlands	800	1
MA224	Atlantic mid-low saltmarsh	Portugal	6	1
MA224	Atlantic mid-low saltmarsh	Spain	1	2
MA224	Atlantic mid-low saltmarsh	Spain	2	8
MA224	Atlantic mid-low saltmarsh	Spain	3	1
MA224	Atlantic mid-low saltmarsh	Spain	4	8
MA224	Atlantic mid-low saltmarsh	Spain	5	5
MA224	Atlantic mid-low saltmarsh	Spain	6	3
MA224	Atlantic mid-low saltmarsh	Spain	9	1
MA224	Atlantic mid-low saltmarsh	Spain	10	13
MA224	Atlantic mid-low saltmarsh	Spain	12	1
MA224	Atlantic mid-low saltmarsh	Spain	15	7
MA224	Atlantic mid-low saltmarsh	Spain	20	5
MA224	Atlantic mid-low saltmarsh	Spain	25	2
MA224	Atlantic mid-low saltmarsh	Spain	30	3
MA224	Atlantic mid-low saltmarsh	Spain	40	2
MA224	Atlantic mid-low saltmarsh	Spain	50	1
MA224	Atlantic mid-low saltmarsh	Spain	75	1
MA224	Atlantic mid-low saltmarsh	Spain	100	2
MA224	Atlantic mid-low saltmarsh	Spain	120	1
MA224	Atlantic mid-low saltmarsh	United Kingdom	1	5
MA224	Atlantic mid-low saltmarsh	United Kingdom	2	18
MA224	Atlantic mid-low saltmarsh	United Kingdom	4	202
MA224	Atlantic mid-low saltmarsh	United Kingdom	5	1
MA224	Atlantic mid-low saltmarsh	United Kingdom	10	2
MA224	Atlantic mid-low saltmarsh	United Kingdom	16	10
MA224	Atlantic mid-low saltmarsh	United Kingdom	25	29
MA225	Atlantic pioneer saltmarsh	Belgium	10	1
MA225	Atlantic pioneer saltmarsh	Belgium	48	1
MA225	Atlantic pioneer saltmarsh	France	1	1
MA225	Atlantic pioneer saltmarsh	France	9	1
MA225	Atlantic pioneer saltmarsh	France	10	1
MA225	Atlantic pioneer saltmarsh	Germany	1	116
MA225	Atlantic pioneer saltmarsh	Germany	3	2
MA225	Atlantic pioneer saltmarsh	Germany	10	2
MA225	Atlantic pioneer saltmarsh	Germany	100	4
MA225	Atlantic pioneer saltmarsh	Ireland	1	3
MA225	Atlantic pioneer saltmarsh	Ireland	4	4
MA225	Atlantic pioneer saltmarsh	Ireland	9	1
MA225	Atlantic pioneer saltmarsh	Ireland	15	1
MA225	Atlantic pioneer saltmarsh	Ireland	18	2
MA225	Atlantic pioneer saltmarsh	Ireland	24	1
MA225	Atlantic pioneer saltmarsh	Ireland	25	2
MA225	Atlantic pioneer saltmarsh	Ireland	30	1
MA225	Atlantic pioneer saltmarsh	Ireland	100	1
MA225	Atlantic pioneer saltmarsh	Netherlands	1	1
MA225	Atlantic pioneer saltmarsh	Netherlands	1.2	1
MA225	Atlantic pioneer saltmarsh	Netherlands	2	3
MA225	Atlantic pioneer saltmarsh	Netherlands	3	1
MA225	Atlantic pioneer saltmarsh	Netherlands	4	22
MA225	Atlantic pioneer saltmarsh	Netherlands	5	1
MA225	Atlantic pioneer saltmarsh	Netherlands	5.3	1
MA225	Atlantic pioneer saltmarsh	Netherlands	6	2
MA225	Atlantic pioneer saltmarsh	Netherlands	9	27
MA225	Atlantic pioneer saltmarsh	Netherlands	10	2
MA225	Atlantic pioneer saltmarsh	Netherlands	12	1
MA225	Atlantic pioneer saltmarsh	Netherlands	15	2
MA225	Atlantic pioneer saltmarsh	Netherlands	16	5
MA225	Atlantic pioneer saltmarsh	Netherlands	20	1
MA225	Atlantic pioneer saltmarsh	Netherlands	24	5
MA225	Atlantic pioneer saltmarsh	Netherlands	25	16
MA225	Atlantic pioneer saltmarsh	Netherlands	30	3
MA225	Atlantic pioneer saltmarsh	Netherlands	32	1
MA225	Atlantic pioneer saltmarsh	Netherlands	36	2
MA225	Atlantic pioneer saltmarsh	Netherlands	40	2
MA225	Atlantic pioneer saltmarsh	Netherlands	60	1
MA225	Atlantic pioneer saltmarsh	Netherlands	64	1
MA225	Atlantic pioneer saltmarsh	Netherlands	80	3
MA225	Atlantic pioneer saltmarsh	Netherlands	90	1
MA225	Atlantic pioneer saltmarsh	Netherlands	100	4
MA225	Atlantic pioneer saltmarsh	Netherlands	125	1
MA225	Atlantic pioneer saltmarsh	Netherlands	150	2
MA225	Atlantic pioneer saltmarsh	Netherlands	200	1
MA225	Atlantic pioneer saltmarsh	Netherlands	450	1
MA225	Atlantic pioneer saltmarsh	Netherlands	600	1
MA225	Atlantic pioneer saltmarsh	Portugal	4	1
MA225	Atlantic pioneer saltmarsh	Spain	1	1
MA225	Atlantic pioneer saltmarsh	Spain	2	1
MA225	Atlantic pioneer saltmarsh	Spain	4	2
MA225	Atlantic pioneer saltmarsh	Spain	5	1
MA225	Atlantic pioneer saltmarsh	Spain	6	2
MA225	Atlantic pioneer saltmarsh	Spain	10	7
MA225	Atlantic pioneer saltmarsh	Spain	15	1
MA225	Atlantic pioneer saltmarsh	Spain	16	1
MA225	Atlantic pioneer saltmarsh	Spain	18	1
MA225	Atlantic pioneer saltmarsh	Spain	20	1
MA225	Atlantic pioneer saltmarsh	Spain	30	1
MA225	Atlantic pioneer saltmarsh	Spain	50	2
MA225	Atlantic pioneer saltmarsh	Spain	60	1
MA225	Atlantic pioneer saltmarsh	Spain	80	1
MA225	Atlantic pioneer saltmarsh	United Kingdom	1	1
MA225	Atlantic pioneer saltmarsh	United Kingdom	2	1
MA225	Atlantic pioneer saltmarsh	United Kingdom	4	28
MA225	Atlantic pioneer saltmarsh	United Kingdom	16	1
MA225	Atlantic pioneer saltmarsh	United Kingdom	36	1
MA225	Atlantic pioneer saltmarsh	United Kingdom	100	2
MA232	Baltic coastal meadow	Finland	1	56
MA232	Baltic coastal meadow	Finland	2	2
MA232	Baltic coastal meadow	Finland	3	1
MA232	Baltic coastal meadow	Finland	4	27
MA232	Baltic coastal meadow	Finland	5	5
MA232	Baltic coastal meadow	Finland	6	2
MA232	Baltic coastal meadow	Finland	7	1
MA232	Baltic coastal meadow	Finland	8	2
MA232	Baltic coastal meadow	Finland	10	2
MA232	Baltic coastal meadow	Finland	15	1
MA232	Baltic coastal meadow	Finland	17	1
MA232	Baltic coastal meadow	Finland	18	1
MA232	Baltic coastal meadow	Finland	22	1
MA232	Baltic coastal meadow	Finland	23	1
MA232	Baltic coastal meadow	Finland	25	3
MA232	Baltic coastal meadow	Finland	28	1
MA232	Baltic coastal meadow	Finland	30	1
MA232	Baltic coastal meadow	Finland	31	1
MA232	Baltic coastal meadow	Finland	40	1
MA232	Baltic coastal meadow	Finland	45	2
MA232	Baltic coastal meadow	Finland	50	3
MA232	Baltic coastal meadow	Finland	60	2
MA232	Baltic coastal meadow	Finland	65	2
MA232	Baltic coastal meadow	Finland	100	3
MA232	Baltic coastal meadow	Finland	120	1
MA232	Baltic coastal meadow	Finland	140	1
MA232	Baltic coastal meadow	Germany	1	9
MA232	Baltic coastal meadow	Germany	2	5
MA232	Baltic coastal meadow	Germany	4	4
MA232	Baltic coastal meadow	Germany	5	5
MA232	Baltic coastal meadow	Germany	6	4
MA232	Baltic coastal meadow	Germany	7	2
MA232	Baltic coastal meadow	Germany	8	4
MA232	Baltic coastal meadow	Germany	9	10
MA232	Baltic coastal meadow	Germany	10	8
MA232	Baltic coastal meadow	Germany	12	1
MA232	Baltic coastal meadow	Germany	15	8
MA232	Baltic coastal meadow	Germany	16	10
MA232	Baltic coastal meadow	Germany	20	17
MA232	Baltic coastal meadow	Germany	24	1
MA232	Baltic coastal meadow	Germany	25	34
MA232	Baltic coastal meadow	Germany	30	10
MA232	Baltic coastal meadow	Germany	40	3
MA232	Baltic coastal meadow	Germany	50	2
MA232	Baltic coastal meadow	Germany	100	3
MA232	Baltic coastal meadow	Poland	2	3
MA232	Baltic coastal meadow	Poland	4	1
MA232	Baltic coastal meadow	Poland	6	2
MA232	Baltic coastal meadow	Poland	12	1
MA232	Baltic coastal meadow	Poland	14	1
MA232	Baltic coastal meadow	Poland	15	3
MA232	Baltic coastal meadow	Poland	16	1
MA232	Baltic coastal meadow	Poland	20	4
MA232	Baltic coastal meadow	Poland	25	1
MA232	Baltic coastal meadow	Poland	30	2
MA232	Baltic coastal meadow	Poland	40	2
MA232	Baltic coastal meadow	Poland	50	9
MA232	Baltic coastal meadow	Poland	60	3
MA232	Baltic coastal meadow	Poland	75	1
MA232	Baltic coastal meadow	Poland	100	8
MA232	Baltic coastal meadow	Poland	150	3
MA232	Baltic coastal meadow	Poland	200	2
MA232	Baltic coastal meadow	Poland	300	4
MA232	Baltic coastal meadow	Sweden	1	13
MA232	Baltic coastal meadow	Sweden	2	2
MA232	Baltic coastal meadow	Sweden	4	11
MA232	Baltic coastal meadow	Sweden	10	1
MA241	Black Sea littoral saltmarsh	Bulgaria	15	1
MA241	Black Sea littoral saltmarsh	Bulgaria	16	8
MA241	Black Sea littoral saltmarsh	Romania	1	4
MA241	Black Sea littoral saltmarsh	Romania	1.5	1
MA241	Black Sea littoral saltmarsh	Romania	2	3
MA241	Black Sea littoral saltmarsh	Romania	4	1
MA241	Black Sea littoral saltmarsh	Romania	5	10
MA241	Black Sea littoral saltmarsh	Romania	10	15
MA241	Black Sea littoral saltmarsh	Romania	15	1
MA241	Black Sea littoral saltmarsh	Romania	20	1
MA241	Black Sea littoral saltmarsh	Romania	25	3
MA241	Black Sea littoral saltmarsh	Romania	30	1
MA241	Black Sea littoral saltmarsh	Romania	50	18
MA241	Black Sea littoral saltmarsh	Romania	70	1
MA241	Black Sea littoral saltmarsh	Romania	75	5
MA241	Black Sea littoral saltmarsh	Romania	80	1
MA241	Black Sea littoral saltmarsh	Romania	90	2
MA241	Black Sea littoral saltmarsh	Romania	100	43
MA241	Black Sea littoral saltmarsh	Romania	150	1
MA241	Black Sea littoral saltmarsh	Romania	200	4
MA241	Black Sea littoral saltmarsh	Ukraine	16	3
MA241	Black Sea littoral saltmarsh	Ukraine	25	16
MA241	Black Sea littoral saltmarsh	Ukraine	50	4
MA241	Black Sea littoral saltmarsh	Ukraine	100	236
MA251	Mediterranean upper saltmarsh	Croatia	1	3
MA251	Mediterranean upper saltmarsh	Croatia	5	1
MA251	Mediterranean upper saltmarsh	Croatia	9	1
MA251	Mediterranean upper saltmarsh	Croatia	25	1
MA251	Mediterranean upper saltmarsh	Croatia	150	1
MA251	Mediterranean upper saltmarsh	Greece	1	2
MA251	Mediterranean upper saltmarsh	Greece	2	3
MA251	Mediterranean upper saltmarsh	Greece	4	2
MA251	Mediterranean upper saltmarsh	Greece	8	1
MA251	Mediterranean upper saltmarsh	Greece	15	1
MA251	Mediterranean upper saltmarsh	Greece	20	1
MA251	Mediterranean upper saltmarsh	Greece	40	1
MA251	Mediterranean upper saltmarsh	Greece	50	1
MA251	Mediterranean upper saltmarsh	Italy	1	16
MA251	Mediterranean upper saltmarsh	Italy	2	7
MA251	Mediterranean upper saltmarsh	Italy	4	5
MA251	Mediterranean upper saltmarsh	Italy	5	4
MA251	Mediterranean upper saltmarsh	Italy	6	2
MA251	Mediterranean upper saltmarsh	Italy	10	3
MA251	Mediterranean upper saltmarsh	Italy	20	2
MA251	Mediterranean upper saltmarsh	Italy	30	1
MA251	Mediterranean upper saltmarsh	Italy	50	2
MA251	Mediterranean upper saltmarsh	Italy	100	1
MA251	Mediterranean upper saltmarsh	Italy	150	1
MA251	Mediterranean upper saltmarsh	Malta	1	1
MA251	Mediterranean upper saltmarsh	Malta	5	1
MA251	Mediterranean upper saltmarsh	Malta	10	5
MA251	Mediterranean upper saltmarsh	Malta	20	3
MA251	Mediterranean upper saltmarsh	Malta	30	2
MA251	Mediterranean upper saltmarsh	Slovenia	10	1
MA251	Mediterranean upper saltmarsh	Spain	1	1
MA251	Mediterranean upper saltmarsh	Spain	20	1
MA251	Mediterranean upper saltmarsh	Spain	30	1
MA251	Mediterranean upper saltmarsh	Spain	35	1
MA251	Mediterranean upper saltmarsh	Spain	40	1
MA251	Mediterranean upper saltmarsh	Spain	100	1
MA252	Mediterranean upper-mid saltmarsh and saline and brackish reed rush and sedge bed	Albania	15	1
MA252	Mediterranean upper-mid saltmarsh and saline and brackish reed rush and sedge bed	Albania	20	1
MA252	Mediterranean upper-mid saltmarsh and saline and brackish reed rush and sedge bed	Albania	25	1
MA252	Mediterranean upper-mid saltmarsh and saline and brackish reed rush and sedge bed	Albania	30	2
MA252	Mediterranean upper-mid saltmarsh and saline and brackish reed rush and sedge bed	Albania	40	1
MA252	Mediterranean upper-mid saltmarsh and saline and brackish reed rush and sedge bed	Albania	60	1
MA252	Mediterranean upper-mid saltmarsh and saline and brackish reed rush and sedge bed	Albania	80	1
MA252	Mediterranean upper-mid saltmarsh and saline and brackish reed rush and sedge bed	Croatia	6	1
MA252	Mediterranean upper-mid saltmarsh and saline and brackish reed rush and sedge bed	Croatia	9	1
MA252	Mediterranean upper-mid saltmarsh and saline and brackish reed rush and sedge bed	Croatia	10	3
MA252	Mediterranean upper-mid saltmarsh and saline and brackish reed rush and sedge bed	Croatia	12	1
MA252	Mediterranean upper-mid saltmarsh and saline and brackish reed rush and sedge bed	Croatia	15	3
MA252	Mediterranean upper-mid saltmarsh and saline and brackish reed rush and sedge bed	Croatia	16	37
MA252	Mediterranean upper-mid saltmarsh and saline and brackish reed rush and sedge bed	Croatia	20	10
MA252	Mediterranean upper-mid saltmarsh and saline and brackish reed rush and sedge bed	Croatia	25	7
MA252	Mediterranean upper-mid saltmarsh and saline and brackish reed rush and sedge bed	Croatia	30	6
MA252	Mediterranean upper-mid saltmarsh and saline and brackish reed rush and sedge bed	Croatia	40	2
MA252	Mediterranean upper-mid saltmarsh and saline and brackish reed rush and sedge bed	Croatia	50	5
MA252	Mediterranean upper-mid saltmarsh and saline and brackish reed rush and sedge bed	Croatia	60	1
MA252	Mediterranean upper-mid saltmarsh and saline and brackish reed rush and sedge bed	Croatia	80	3
MA252	Mediterranean upper-mid saltmarsh and saline and brackish reed rush and sedge bed	Croatia	100	2
MA252	Mediterranean upper-mid saltmarsh and saline and brackish reed rush and sedge bed	Croatia	104	1
MA252	Mediterranean upper-mid saltmarsh and saline and brackish reed rush and sedge bed	Croatia	120	1
MA252	Mediterranean upper-mid saltmarsh and saline and brackish reed rush and sedge bed	Croatia	125	1
MA252	Mediterranean upper-mid saltmarsh and saline and brackish reed rush and sedge bed	Croatia	150	2
MA252	Mediterranean upper-mid saltmarsh and saline and brackish reed rush and sedge bed	Croatia	200	1
MA252	Mediterranean upper-mid saltmarsh and saline and brackish reed rush and sedge bed	Greece	8	1
MA252	Mediterranean upper-mid saltmarsh and saline and brackish reed rush and sedge bed	Greece	10	1
MA252	Mediterranean upper-mid saltmarsh and saline and brackish reed rush and sedge bed	Greece	15	1
MA252	Mediterranean upper-mid saltmarsh and saline and brackish reed rush and sedge bed	Greece	16	1
MA252	Mediterranean upper-mid saltmarsh and saline and brackish reed rush and sedge bed	Greece	20	2
MA252	Mediterranean upper-mid saltmarsh and saline and brackish reed rush and sedge bed	Greece	24	1
MA252	Mediterranean upper-mid saltmarsh and saline and brackish reed rush and sedge bed	Greece	25	1
MA252	Mediterranean upper-mid saltmarsh and saline and brackish reed rush and sedge bed	Greece	30	2
MA252	Mediterranean upper-mid saltmarsh and saline and brackish reed rush and sedge bed	Greece	36	2
MA252	Mediterranean upper-mid saltmarsh and saline and brackish reed rush and sedge bed	Greece	49	1
MA252	Mediterranean upper-mid saltmarsh and saline and brackish reed rush and sedge bed	Greece	50	10
MA252	Mediterranean upper-mid saltmarsh and saline and brackish reed rush and sedge bed	Greece	60	4
MA252	Mediterranean upper-mid saltmarsh and saline and brackish reed rush and sedge bed	Greece	90	1
MA252	Mediterranean upper-mid saltmarsh and saline and brackish reed rush and sedge bed	Greece	100	1
MA252	Mediterranean upper-mid saltmarsh and saline and brackish reed rush and sedge bed	Italy	1	3
MA252	Mediterranean upper-mid saltmarsh and saline and brackish reed rush and sedge bed	Italy	2	3
MA252	Mediterranean upper-mid saltmarsh and saline and brackish reed rush and sedge bed	Italy	3	4
MA252	Mediterranean upper-mid saltmarsh and saline and brackish reed rush and sedge bed	Italy	4	5
MA252	Mediterranean upper-mid saltmarsh and saline and brackish reed rush and sedge bed	Italy	5	3
MA252	Mediterranean upper-mid saltmarsh and saline and brackish reed rush and sedge bed	Italy	6	2
MA252	Mediterranean upper-mid saltmarsh and saline and brackish reed rush and sedge bed	Italy	8	3
MA252	Mediterranean upper-mid saltmarsh and saline and brackish reed rush and sedge bed	Italy	9	2
MA252	Mediterranean upper-mid saltmarsh and saline and brackish reed rush and sedge bed	Italy	10	14
MA252	Mediterranean upper-mid saltmarsh and saline and brackish reed rush and sedge bed	Italy	12	3
MA252	Mediterranean upper-mid saltmarsh and saline and brackish reed rush and sedge bed	Italy	15	5
MA252	Mediterranean upper-mid saltmarsh and saline and brackish reed rush and sedge bed	Italy	16	1
MA252	Mediterranean upper-mid saltmarsh and saline and brackish reed rush and sedge bed	Italy	20	16
MA252	Mediterranean upper-mid saltmarsh and saline and brackish reed rush and sedge bed	Italy	25	4
MA252	Mediterranean upper-mid saltmarsh and saline and brackish reed rush and sedge bed	Italy	30	18
MA252	Mediterranean upper-mid saltmarsh and saline and brackish reed rush and sedge bed	Italy	32	1
MA252	Mediterranean upper-mid saltmarsh and saline and brackish reed rush and sedge bed	Italy	40	11
MA252	Mediterranean upper-mid saltmarsh and saline and brackish reed rush and sedge bed	Italy	50	21
MA252	Mediterranean upper-mid saltmarsh and saline and brackish reed rush and sedge bed	Italy	60	4
MA252	Mediterranean upper-mid saltmarsh and saline and brackish reed rush and sedge bed	Italy	70	6
MA252	Mediterranean upper-mid saltmarsh and saline and brackish reed rush and sedge bed	Italy	80	7
MA252	Mediterranean upper-mid saltmarsh and saline and brackish reed rush and sedge bed	Italy	90	1
MA252	Mediterranean upper-mid saltmarsh and saline and brackish reed rush and sedge bed	Italy	95	1
MA252	Mediterranean upper-mid saltmarsh and saline and brackish reed rush and sedge bed	Italy	100	20
MA252	Mediterranean upper-mid saltmarsh and saline and brackish reed rush and sedge bed	Italy	200	1
MA252	Mediterranean upper-mid saltmarsh and saline and brackish reed rush and sedge bed	Malta	5	1
MA252	Mediterranean upper-mid saltmarsh and saline and brackish reed rush and sedge bed	Malta	10	2
MA252	Mediterranean upper-mid saltmarsh and saline and brackish reed rush and sedge bed	Malta	20	3
MA252	Mediterranean upper-mid saltmarsh and saline and brackish reed rush and sedge bed	Malta	30	4
MA252	Mediterranean upper-mid saltmarsh and saline and brackish reed rush and sedge bed	Malta	50	2
MA252	Mediterranean upper-mid saltmarsh and saline and brackish reed rush and sedge bed	Slovenia	10	3
MA252	Mediterranean upper-mid saltmarsh and saline and brackish reed rush and sedge bed	Slovenia	20	1
MA252	Mediterranean upper-mid saltmarsh and saline and brackish reed rush and sedge bed	Slovenia	40	1
MA252	Mediterranean upper-mid saltmarsh and saline and brackish reed rush and sedge bed	Slovenia	50	1
MA252	Mediterranean upper-mid saltmarsh and saline and brackish reed rush and sedge bed	Slovenia	60	1
MA252	Mediterranean upper-mid saltmarsh and saline and brackish reed rush and sedge bed	Slovenia	80	1
MA252	Mediterranean upper-mid saltmarsh and saline and brackish reed rush and sedge bed	Slovenia	100	5
MA252	Mediterranean upper-mid saltmarsh and saline and brackish reed rush and sedge bed	Slovenia	1000	1
MA252	Mediterranean upper-mid saltmarsh and saline and brackish reed rush and sedge bed	Spain	4	3
MA252	Mediterranean upper-mid saltmarsh and saline and brackish reed rush and sedge bed	Spain	5	1
MA252	Mediterranean upper-mid saltmarsh and saline and brackish reed rush and sedge bed	Spain	6	1
MA252	Mediterranean upper-mid saltmarsh and saline and brackish reed rush and sedge bed	Spain	9	2
MA252	Mediterranean upper-mid saltmarsh and saline and brackish reed rush and sedge bed	Spain	10	2
MA252	Mediterranean upper-mid saltmarsh and saline and brackish reed rush and sedge bed	Spain	15	2
MA252	Mediterranean upper-mid saltmarsh and saline and brackish reed rush and sedge bed	Spain	20	1
MA252	Mediterranean upper-mid saltmarsh and saline and brackish reed rush and sedge bed	Spain	25	1
MA252	Mediterranean upper-mid saltmarsh and saline and brackish reed rush and sedge bed	Spain	30	4
MA252	Mediterranean upper-mid saltmarsh and saline and brackish reed rush and sedge bed	Spain	40	1
MA252	Mediterranean upper-mid saltmarsh and saline and brackish reed rush and sedge bed	Spain	50	2
MA252	Mediterranean upper-mid saltmarsh and saline and brackish reed rush and sedge bed	Spain	60	1
MA252	Mediterranean upper-mid saltmarsh and saline and brackish reed rush and sedge bed	Spain	70	1
MA252	Mediterranean upper-mid saltmarsh and saline and brackish reed rush and sedge bed	Spain	100	5
MA253	Mediterranean mid-low saltmarsh	Albania	3	2
MA253	Mediterranean mid-low saltmarsh	Albania	5	1
MA253	Mediterranean mid-low saltmarsh	Albania	20	1
MA253	Mediterranean mid-low saltmarsh	Albania	30	1
MA253	Mediterranean mid-low saltmarsh	Albania	120	1
MA253	Mediterranean mid-low saltmarsh	Croatia	2	1
MA253	Mediterranean mid-low saltmarsh	Croatia	3	1
MA253	Mediterranean mid-low saltmarsh	Croatia	4	1
MA253	Mediterranean mid-low saltmarsh	Croatia	5	1
MA253	Mediterranean mid-low saltmarsh	Croatia	6	1
MA253	Mediterranean mid-low saltmarsh	Croatia	10	6
MA253	Mediterranean mid-low saltmarsh	Croatia	12	1
MA253	Mediterranean mid-low saltmarsh	Croatia	15	4
MA253	Mediterranean mid-low saltmarsh	Croatia	16	52
MA253	Mediterranean mid-low saltmarsh	Croatia	20	11
MA253	Mediterranean mid-low saltmarsh	Croatia	25	4
MA253	Mediterranean mid-low saltmarsh	Croatia	30	4
MA253	Mediterranean mid-low saltmarsh	Croatia	40	4
MA253	Mediterranean mid-low saltmarsh	Croatia	50	6
MA253	Mediterranean mid-low saltmarsh	Croatia	100	2
MA253	Mediterranean mid-low saltmarsh	Croatia	120	1
MA253	Mediterranean mid-low saltmarsh	Croatia	200	2
MA253	Mediterranean mid-low saltmarsh	Croatia	250	2
MA253	Mediterranean mid-low saltmarsh	Croatia	400	2
MA253	Mediterranean mid-low saltmarsh	Croatia	600	2
MA253	Mediterranean mid-low saltmarsh	Croatia	800	1
MA253	Mediterranean mid-low saltmarsh	Greece	2	3
MA253	Mediterranean mid-low saltmarsh	Greece	4	1
MA253	Mediterranean mid-low saltmarsh	Greece	5	1
MA253	Mediterranean mid-low saltmarsh	Greece	8	1
MA253	Mediterranean mid-low saltmarsh	Greece	10	5
MA253	Mediterranean mid-low saltmarsh	Greece	12	5
MA253	Mediterranean mid-low saltmarsh	Greece	16	2
MA253	Mediterranean mid-low saltmarsh	Greece	20	10
MA253	Mediterranean mid-low saltmarsh	Greece	25	4
MA253	Mediterranean mid-low saltmarsh	Greece	30	4
MA253	Mediterranean mid-low saltmarsh	Greece	36	3
MA253	Mediterranean mid-low saltmarsh	Greece	40	3
MA253	Mediterranean mid-low saltmarsh	Greece	45	1
MA253	Mediterranean mid-low saltmarsh	Greece	50	8
MA253	Mediterranean mid-low saltmarsh	Greece	56	1
MA253	Mediterranean mid-low saltmarsh	Greece	60	10
MA253	Mediterranean mid-low saltmarsh	Greece	70	1
MA253	Mediterranean mid-low saltmarsh	Greece	80	8
MA253	Mediterranean mid-low saltmarsh	Greece	100	3
MA253	Mediterranean mid-low saltmarsh	Greece	400	1
MA253	Mediterranean mid-low saltmarsh	Italy	1	7
MA253	Mediterranean mid-low saltmarsh	Italy	1.5	2
MA253	Mediterranean mid-low saltmarsh	Italy	2	13
MA253	Mediterranean mid-low saltmarsh	Italy	3	2
MA253	Mediterranean mid-low saltmarsh	Italy	4	9
MA253	Mediterranean mid-low saltmarsh	Italy	5	8
MA253	Mediterranean mid-low saltmarsh	Italy	6	3
MA253	Mediterranean mid-low saltmarsh	Italy	8	3
MA253	Mediterranean mid-low saltmarsh	Italy	9	1
MA253	Mediterranean mid-low saltmarsh	Italy	10	20
MA253	Mediterranean mid-low saltmarsh	Italy	12	2
MA253	Mediterranean mid-low saltmarsh	Italy	15	6
MA253	Mediterranean mid-low saltmarsh	Italy	16	1
MA253	Mediterranean mid-low saltmarsh	Italy	20	19
MA253	Mediterranean mid-low saltmarsh	Italy	25	3
MA253	Mediterranean mid-low saltmarsh	Italy	30	26
MA253	Mediterranean mid-low saltmarsh	Italy	40	41
MA253	Mediterranean mid-low saltmarsh	Italy	50	42
MA253	Mediterranean mid-low saltmarsh	Italy	60	5
MA253	Mediterranean mid-low saltmarsh	Italy	70	4
MA253	Mediterranean mid-low saltmarsh	Italy	80	5
MA253	Mediterranean mid-low saltmarsh	Italy	90	1
MA253	Mediterranean mid-low saltmarsh	Italy	100	32
MA253	Mediterranean mid-low saltmarsh	Italy	200	2
MA253	Mediterranean mid-low saltmarsh	Malta	5	2
MA253	Mediterranean mid-low saltmarsh	Malta	10	2
MA253	Mediterranean mid-low saltmarsh	Malta	15	1
MA253	Mediterranean mid-low saltmarsh	Malta	20	2
MA253	Mediterranean mid-low saltmarsh	Slovenia	6	1
MA253	Mediterranean mid-low saltmarsh	Slovenia	20	2
MA253	Mediterranean mid-low saltmarsh	Slovenia	25	1
MA253	Mediterranean mid-low saltmarsh	Slovenia	30	5
MA253	Mediterranean mid-low saltmarsh	Slovenia	40	4
MA253	Mediterranean mid-low saltmarsh	Slovenia	50	4
MA253	Mediterranean mid-low saltmarsh	Slovenia	60	1
MA253	Mediterranean mid-low saltmarsh	Slovenia	80	1
MA253	Mediterranean mid-low saltmarsh	Slovenia	100	1
MA253	Mediterranean mid-low saltmarsh	Spain	4	1
MA253	Mediterranean mid-low saltmarsh	Spain	5	2
MA253	Mediterranean mid-low saltmarsh	Spain	10	1
MA253	Mediterranean mid-low saltmarsh	Spain	20	1
MA253	Mediterranean mid-low saltmarsh	Spain	30	1
MA253	Mediterranean mid-low saltmarsh	Spain	50	1
N	Coastal sand and cliff habitats	Belgium	1	11
N	Coastal sand and cliff habitats	Belgium	4	2
N	Coastal sand and cliff habitats	Belgium	9	3
N	Coastal sand and cliff habitats	Bulgaria	25	1
N	Coastal sand and cliff habitats	Bulgaria	100	2
N	Coastal sand and cliff habitats	Bulgaria	200	2
N	Coastal sand and cliff habitats	Croatia	9	1
N	Coastal sand and cliff habitats	Croatia	10	1
N	Coastal sand and cliff habitats	Croatia	15	1
N	Coastal sand and cliff habitats	Croatia	18	1
N	Coastal sand and cliff habitats	Croatia	20	1
N	Coastal sand and cliff habitats	Croatia	25	2
N	Coastal sand and cliff habitats	Croatia	30	2
N	Coastal sand and cliff habitats	Croatia	120	1
N	Coastal sand and cliff habitats	Croatia	160	1
N	Coastal sand and cliff habitats	Denmark	1	3
N	Coastal sand and cliff habitats	Denmark	30	1
N	Coastal sand and cliff habitats	Estonia	4	1
N	Coastal sand and cliff habitats	Faroe Islands	1	1
N	Coastal sand and cliff habitats	Finland	1	7
N	Coastal sand and cliff habitats	Finland	4	2
N	Coastal sand and cliff habitats	Finland	5	1
N	Coastal sand and cliff habitats	Finland	15	1
N	Coastal sand and cliff habitats	Finland	30	1
N	Coastal sand and cliff habitats	France	4	1
N	Coastal sand and cliff habitats	France	5	3
N	Coastal sand and cliff habitats	France	9	3
N	Coastal sand and cliff habitats	France	10	10
N	Coastal sand and cliff habitats	France	20	5
N	Coastal sand and cliff habitats	France	40	3
N	Coastal sand and cliff habitats	France	50	2
N	Coastal sand and cliff habitats	France	80	1
N	Coastal sand and cliff habitats	France	100	1
N	Coastal sand and cliff habitats	France	200	1
N	Coastal sand and cliff habitats	Germany	1	12
N	Coastal sand and cliff habitats	Germany	1.2	1
N	Coastal sand and cliff habitats	Germany	1.4	1
N	Coastal sand and cliff habitats	Germany	1.5	2
N	Coastal sand and cliff habitats	Germany	2.4	2
N	Coastal sand and cliff habitats	Germany	2.5	2
N	Coastal sand and cliff habitats	Germany	3	4
N	Coastal sand and cliff habitats	Germany	4	13
N	Coastal sand and cliff habitats	Germany	4.5	1
N	Coastal sand and cliff habitats	Germany	5	7
N	Coastal sand and cliff habitats	Germany	6	5
N	Coastal sand and cliff habitats	Germany	8	1
N	Coastal sand and cliff habitats	Germany	9	3
N	Coastal sand and cliff habitats	Germany	10	13
N	Coastal sand and cliff habitats	Germany	12	2
N	Coastal sand and cliff habitats	Germany	13	1
N	Coastal sand and cliff habitats	Germany	15	3
N	Coastal sand and cliff habitats	Germany	16	1
N	Coastal sand and cliff habitats	Germany	20	5
N	Coastal sand and cliff habitats	Germany	25	2
N	Coastal sand and cliff habitats	Germany	30	1
N	Coastal sand and cliff habitats	Germany	40	1
N	Coastal sand and cliff habitats	Germany	50	3
N	Coastal sand and cliff habitats	Germany	100	8
N	Coastal sand and cliff habitats	Greece	2	1
N	Coastal sand and cliff habitats	Greece	4	3
N	Coastal sand and cliff habitats	Greece	5	3
N	Coastal sand and cliff habitats	Greece	10	1
N	Coastal sand and cliff habitats	Greece	16	1
N	Coastal sand and cliff habitats	Greece	18	1
N	Coastal sand and cliff habitats	Greece	20	2
N	Coastal sand and cliff habitats	Greece	24	3
N	Coastal sand and cliff habitats	Greece	25	2
N	Coastal sand and cliff habitats	Greece	40	2
N	Coastal sand and cliff habitats	Greece	45	1
N	Coastal sand and cliff habitats	Greece	50	1
N	Coastal sand and cliff habitats	Greece	60	1
N	Coastal sand and cliff habitats	Greece	100	1
N	Coastal sand and cliff habitats	Greece	200	1
N	Coastal sand and cliff habitats	Iceland	1	1
N	Coastal sand and cliff habitats	Iceland	2	1
N	Coastal sand and cliff habitats	Iceland	4	1
N	Coastal sand and cliff habitats	Ireland	1	11
N	Coastal sand and cliff habitats	Ireland	2	5
N	Coastal sand and cliff habitats	Ireland	2.25	1
N	Coastal sand and cliff habitats	Ireland	3	2
N	Coastal sand and cliff habitats	Ireland	4	45
N	Coastal sand and cliff habitats	Ireland	8	3
N	Coastal sand and cliff habitats	Ireland	9	2
N	Coastal sand and cliff habitats	Ireland	10	1
N	Coastal sand and cliff habitats	Ireland	16	8
N	Coastal sand and cliff habitats	Ireland	20	3
N	Coastal sand and cliff habitats	Ireland	40	1
N	Coastal sand and cliff habitats	Ireland	50	1
N	Coastal sand and cliff habitats	Ireland	100	1
N	Coastal sand and cliff habitats	Italy	1	3
N	Coastal sand and cliff habitats	Italy	2	11
N	Coastal sand and cliff habitats	Italy	3	9
N	Coastal sand and cliff habitats	Italy	4	73
N	Coastal sand and cliff habitats	Italy	5	10
N	Coastal sand and cliff habitats	Italy	6	2
N	Coastal sand and cliff habitats	Italy	8	3
N	Coastal sand and cliff habitats	Italy	10	13
N	Coastal sand and cliff habitats	Italy	20	11
N	Coastal sand and cliff habitats	Italy	25	5
N	Coastal sand and cliff habitats	Italy	30	3
N	Coastal sand and cliff habitats	Italy	35	1
N	Coastal sand and cliff habitats	Italy	40	2
N	Coastal sand and cliff habitats	Italy	50	16
N	Coastal sand and cliff habitats	Italy	60	1
N	Coastal sand and cliff habitats	Italy	80	3
N	Coastal sand and cliff habitats	Italy	100	15
N	Coastal sand and cliff habitats	Italy	200	1
N	Coastal sand and cliff habitats	Latvia	1	12
N	Coastal sand and cliff habitats	Latvia	4	1
N	Coastal sand and cliff habitats	Lithuania	4	4
N	Coastal sand and cliff habitats	Lithuania	10	3
N	Coastal sand and cliff habitats	Lithuania	16	27
N	Coastal sand and cliff habitats	Lithuania	25	1
N	Coastal sand and cliff habitats	Lithuania	60	1
N	Coastal sand and cliff habitats	Lithuania	100	3
N	Coastal sand and cliff habitats	Malta	5	1
N	Coastal sand and cliff habitats	Malta	10	1
N	Coastal sand and cliff habitats	Malta	15	1
N	Coastal sand and cliff habitats	Malta	20	3
N	Coastal sand and cliff habitats	Malta	70	1
N	Coastal sand and cliff habitats	Netherlands	1	16
N	Coastal sand and cliff habitats	Netherlands	2	7
N	Coastal sand and cliff habitats	Netherlands	2.5	1
N	Coastal sand and cliff habitats	Netherlands	3	4
N	Coastal sand and cliff habitats	Netherlands	4	60
N	Coastal sand and cliff habitats	Netherlands	4.5	2
N	Coastal sand and cliff habitats	Netherlands	4.8	1
N	Coastal sand and cliff habitats	Netherlands	6	11
N	Coastal sand and cliff habitats	Netherlands	6.25	1
N	Coastal sand and cliff habitats	Netherlands	8	7
N	Coastal sand and cliff habitats	Netherlands	9	26
N	Coastal sand and cliff habitats	Netherlands	10	5
N	Coastal sand and cliff habitats	Netherlands	10.5	1
N	Coastal sand and cliff habitats	Netherlands	12	2
N	Coastal sand and cliff habitats	Netherlands	15	4
N	Coastal sand and cliff habitats	Netherlands	16	5
N	Coastal sand and cliff habitats	Netherlands	18	1
N	Coastal sand and cliff habitats	Netherlands	20	3
N	Coastal sand and cliff habitats	Netherlands	21	1
N	Coastal sand and cliff habitats	Netherlands	24	2
N	Coastal sand and cliff habitats	Netherlands	25	19
N	Coastal sand and cliff habitats	Netherlands	30	2
N	Coastal sand and cliff habitats	Netherlands	32	1
N	Coastal sand and cliff habitats	Netherlands	42	1
N	Coastal sand and cliff habitats	Netherlands	49	1
N	Coastal sand and cliff habitats	Netherlands	50	3
N	Coastal sand and cliff habitats	Netherlands	75	1
N	Coastal sand and cliff habitats	Netherlands	96	1
N	Coastal sand and cliff habitats	Netherlands	100	3
N	Coastal sand and cliff habitats	Netherlands	160	1
N	Coastal sand and cliff habitats	Netherlands	200	1
N	Coastal sand and cliff habitats	Norway	1	12
N	Coastal sand and cliff habitats	Norway	10	8
N	Coastal sand and cliff habitats	Norway	15	1
N	Coastal sand and cliff habitats	Norway	20	1
N	Coastal sand and cliff habitats	Norway	100	4
N	Coastal sand and cliff habitats	Poland	15	2
N	Coastal sand and cliff habitats	Poland	20	2
N	Coastal sand and cliff habitats	Poland	25	1
N	Coastal sand and cliff habitats	Poland	30	1
N	Coastal sand and cliff habitats	Poland	32	2
N	Coastal sand and cliff habitats	Poland	40	1
N	Coastal sand and cliff habitats	Poland	45	1
N	Coastal sand and cliff habitats	Poland	60	1
N	Coastal sand and cliff habitats	Poland	80	1
N	Coastal sand and cliff habitats	Poland	100	2
N	Coastal sand and cliff habitats	Poland	300	1
N	Coastal sand and cliff habitats	Poland	400	1
N	Coastal sand and cliff habitats	Portugal	4	2
N	Coastal sand and cliff habitats	Portugal	5	6
N	Coastal sand and cliff habitats	Portugal	6	2
N	Coastal sand and cliff habitats	Portugal	10	2
N	Coastal sand and cliff habitats	Portugal	20	4
N	Coastal sand and cliff habitats	Portugal	25	1
N	Coastal sand and cliff habitats	Portugal	30	3
N	Coastal sand and cliff habitats	Portugal	60	1
N	Coastal sand and cliff habitats	Romania	10	4
N	Coastal sand and cliff habitats	Romania	25	3
N	Coastal sand and cliff habitats	Romania	50	2
N	Coastal sand and cliff habitats	Spain	1	58
N	Coastal sand and cliff habitats	Spain	2	7
N	Coastal sand and cliff habitats	Spain	3	1
N	Coastal sand and cliff habitats	Spain	4	16
N	Coastal sand and cliff habitats	Spain	6	6
N	Coastal sand and cliff habitats	Spain	8	3
N	Coastal sand and cliff habitats	Spain	10	23
N	Coastal sand and cliff habitats	Spain	12	5
N	Coastal sand and cliff habitats	Spain	15	1
N	Coastal sand and cliff habitats	Spain	16	3
N	Coastal sand and cliff habitats	Spain	20	10
N	Coastal sand and cliff habitats	Spain	24	1
N	Coastal sand and cliff habitats	Spain	25	1
N	Coastal sand and cliff habitats	Spain	30	3
N	Coastal sand and cliff habitats	Spain	35	1
N	Coastal sand and cliff habitats	Spain	40	5
N	Coastal sand and cliff habitats	Spain	70	1
N	Coastal sand and cliff habitats	Spain	200	1
N	Coastal sand and cliff habitats	Sweden	1	9
N	Coastal sand and cliff habitats	Sweden	4	2
N	Coastal sand and cliff habitats	Sweden	25	1
N	Coastal sand and cliff habitats	Sweden	50	2
N	Coastal sand and cliff habitats	Ukraine	25	1
N	Coastal sand and cliff habitats	Ukraine	100	1
N	Coastal sand and cliff habitats	United Kingdom	1	10
N	Coastal sand and cliff habitats	United Kingdom	2	5
N	Coastal sand and cliff habitats	United Kingdom	3	1
N	Coastal sand and cliff habitats	United Kingdom	4	27
N	Coastal sand and cliff habitats	United Kingdom	8	1
N	Coastal sand and cliff habitats	United Kingdom	10	1
N	Coastal sand and cliff habitats	United Kingdom	12	1
N	Coastal sand and cliff habitats	United Kingdom	16	10
N	Coastal sand and cliff habitats	United Kingdom	25	15
N	Coastal sand and cliff habitats	United Kingdom	30	1
N	Coastal sand and cliff habitats	United Kingdom	40	1
N	Coastal sand and cliff habitats	United Kingdom	50	1
N	Coastal sand and cliff habitats	United Kingdom	64	1
N	Coastal sand and cliff habitats	United Kingdom	80	2
N	Coastal sand and cliff habitats	United Kingdom	100	4
N1	Coastal dunes and sandy shores	France	100	1
N1	Coastal dunes and sandy shores	Portugal	6	1
N1	Coastal dunes and sandy shores	Portugal	80	1
N1	Coastal dunes and sandy shores	Spain	50	1
N1	Coastal dunes and sandy shores	United Kingdom	25	6
N1	Coastal dunes and sandy shores	United Kingdom	100	2
N11	Atlantic, Baltic and Arctic sand beach	Belgium	1	1
N11	Atlantic, Baltic and Arctic sand beach	Finland	10	1
N11	Atlantic, Baltic and Arctic sand beach	France	8	1
N11	Atlantic, Baltic and Arctic sand beach	France	20	1
N11	Atlantic, Baltic and Arctic sand beach	France	100	2
N11	Atlantic, Baltic and Arctic sand beach	Germany	1	6
N11	Atlantic, Baltic and Arctic sand beach	Germany	5	3
N11	Atlantic, Baltic and Arctic sand beach	Germany	6	2
N11	Atlantic, Baltic and Arctic sand beach	Germany	10	9
N11	Atlantic, Baltic and Arctic sand beach	Germany	15	1
N11	Atlantic, Baltic and Arctic sand beach	Germany	16	1
N11	Atlantic, Baltic and Arctic sand beach	Germany	20	6
N11	Atlantic, Baltic and Arctic sand beach	Germany	25	1
N11	Atlantic, Baltic and Arctic sand beach	Germany	30	3
N11	Atlantic, Baltic and Arctic sand beach	Germany	40	2
N11	Atlantic, Baltic and Arctic sand beach	Germany	50	2
N11	Atlantic, Baltic and Arctic sand beach	Germany	60	1
N11	Atlantic, Baltic and Arctic sand beach	Germany	100	1
N11	Atlantic, Baltic and Arctic sand beach	Iceland	4	2
N11	Atlantic, Baltic and Arctic sand beach	Iceland	10	1
N11	Atlantic, Baltic and Arctic sand beach	Ireland	2	1
N11	Atlantic, Baltic and Arctic sand beach	Ireland	4	7
N11	Atlantic, Baltic and Arctic sand beach	Ireland	8	1
N11	Atlantic, Baltic and Arctic sand beach	Ireland	16	1
N11	Atlantic, Baltic and Arctic sand beach	Ireland	50	1
N11	Atlantic, Baltic and Arctic sand beach	Ireland	200	1
N11	Atlantic, Baltic and Arctic sand beach	Latvia	1	5
N11	Atlantic, Baltic and Arctic sand beach	Lithuania	4	4
N11	Atlantic, Baltic and Arctic sand beach	Netherlands	1	1
N11	Atlantic, Baltic and Arctic sand beach	Netherlands	2	2
N11	Atlantic, Baltic and Arctic sand beach	Netherlands	3	1
N11	Atlantic, Baltic and Arctic sand beach	Netherlands	4	6
N11	Atlantic, Baltic and Arctic sand beach	Netherlands	5	1
N11	Atlantic, Baltic and Arctic sand beach	Netherlands	6	2
N11	Atlantic, Baltic and Arctic sand beach	Netherlands	7	1
N11	Atlantic, Baltic and Arctic sand beach	Netherlands	9	3
N11	Atlantic, Baltic and Arctic sand beach	Netherlands	10	7
N11	Atlantic, Baltic and Arctic sand beach	Netherlands	11.3	1
N11	Atlantic, Baltic and Arctic sand beach	Netherlands	12	1
N11	Atlantic, Baltic and Arctic sand beach	Netherlands	12.5	1
N11	Atlantic, Baltic and Arctic sand beach	Netherlands	15	3
N11	Atlantic, Baltic and Arctic sand beach	Netherlands	16	2
N11	Atlantic, Baltic and Arctic sand beach	Netherlands	25	9
N11	Atlantic, Baltic and Arctic sand beach	Netherlands	30	1
N11	Atlantic, Baltic and Arctic sand beach	Netherlands	40	1
N11	Atlantic, Baltic and Arctic sand beach	Netherlands	48	1
N11	Atlantic, Baltic and Arctic sand beach	Netherlands	75	1
N11	Atlantic, Baltic and Arctic sand beach	Netherlands	200	1
N11	Atlantic, Baltic and Arctic sand beach	Norway	50	1
N11	Atlantic, Baltic and Arctic sand beach	Poland	100	1
N11	Atlantic, Baltic and Arctic sand beach	Poland	200	1
N11	Atlantic, Baltic and Arctic sand beach	Portugal	5	2
N11	Atlantic, Baltic and Arctic sand beach	Spain	2	3
N11	Atlantic, Baltic and Arctic sand beach	Spain	4	7
N11	Atlantic, Baltic and Arctic sand beach	Spain	5	2
N11	Atlantic, Baltic and Arctic sand beach	Spain	8	4
N11	Atlantic, Baltic and Arctic sand beach	Spain	10	12
N11	Atlantic, Baltic and Arctic sand beach	Spain	12	2
N11	Atlantic, Baltic and Arctic sand beach	Spain	15	3
N11	Atlantic, Baltic and Arctic sand beach	Spain	20	3
N11	Atlantic, Baltic and Arctic sand beach	Spain	25	2
N11	Atlantic, Baltic and Arctic sand beach	Spain	30	2
N11	Atlantic, Baltic and Arctic sand beach	Spain	50	2
N11	Atlantic, Baltic and Arctic sand beach	Spain	100	1
N11	Atlantic, Baltic and Arctic sand beach	Sweden	8	1
N11	Atlantic, Baltic and Arctic sand beach	Sweden	10	1
N11	Atlantic, Baltic and Arctic sand beach	Sweden	15	1
N11	Atlantic, Baltic and Arctic sand beach	Sweden	20	2
N11	Atlantic, Baltic and Arctic sand beach	Sweden	25	2
N11	Atlantic, Baltic and Arctic sand beach	Sweden	50	4
N11	Atlantic, Baltic and Arctic sand beach	United Kingdom	4	2
N11	Atlantic, Baltic and Arctic sand beach	United Kingdom	5	1
N11	Atlantic, Baltic and Arctic sand beach	United Kingdom	8	1
N11	Atlantic, Baltic and Arctic sand beach	United Kingdom	10	6
N11	Atlantic, Baltic and Arctic sand beach	United Kingdom	16	1
N11	Atlantic, Baltic and Arctic sand beach	United Kingdom	25	6
N11	Atlantic, Baltic and Arctic sand beach	United Kingdom	80	1
N11	Atlantic, Baltic and Arctic sand beach	United Kingdom	100	1
N12	Mediterranean and Black Sea sand beach	Bulgaria	25	3
N12	Mediterranean and Black Sea sand beach	Bulgaria	100	2
N12	Mediterranean and Black Sea sand beach	Bulgaria	200	9
N12	Mediterranean and Black Sea sand beach	Croatia	10	1
N12	Mediterranean and Black Sea sand beach	Croatia	15	1
N12	Mediterranean and Black Sea sand beach	Croatia	20	2
N12	Mediterranean and Black Sea sand beach	Croatia	30	4
N12	Mediterranean and Black Sea sand beach	France	300	1
N12	Mediterranean and Black Sea sand beach	Greece	2	1
N12	Mediterranean and Black Sea sand beach	Greece	4	5
N12	Mediterranean and Black Sea sand beach	Greece	8	1
N12	Mediterranean and Black Sea sand beach	Greece	10	7
N12	Mediterranean and Black Sea sand beach	Greece	12	2
N12	Mediterranean and Black Sea sand beach	Greece	15	2
N12	Mediterranean and Black Sea sand beach	Greece	20	9
N12	Mediterranean and Black Sea sand beach	Greece	24	3
N12	Mediterranean and Black Sea sand beach	Greece	25	6
N12	Mediterranean and Black Sea sand beach	Greece	30	1
N12	Mediterranean and Black Sea sand beach	Greece	35	1
N12	Mediterranean and Black Sea sand beach	Greece	40	4
N12	Mediterranean and Black Sea sand beach	Greece	50	5
N12	Mediterranean and Black Sea sand beach	Greece	60	5
N12	Mediterranean and Black Sea sand beach	Greece	64	1
N12	Mediterranean and Black Sea sand beach	Greece	70	2
N12	Mediterranean and Black Sea sand beach	Greece	80	3
N12	Mediterranean and Black Sea sand beach	Greece	100	3
N12	Mediterranean and Black Sea sand beach	Italy	1	4
N12	Mediterranean and Black Sea sand beach	Italy	2	20
N12	Mediterranean and Black Sea sand beach	Italy	3	6
N12	Mediterranean and Black Sea sand beach	Italy	4	55
N12	Mediterranean and Black Sea sand beach	Italy	5	19
N12	Mediterranean and Black Sea sand beach	Italy	6	2
N12	Mediterranean and Black Sea sand beach	Italy	8	6
N12	Mediterranean and Black Sea sand beach	Italy	10	28
N12	Mediterranean and Black Sea sand beach	Italy	15	3
N12	Mediterranean and Black Sea sand beach	Italy	16	3
N12	Mediterranean and Black Sea sand beach	Italy	20	14
N12	Mediterranean and Black Sea sand beach	Italy	30	8
N12	Mediterranean and Black Sea sand beach	Italy	40	2
N12	Mediterranean and Black Sea sand beach	Italy	50	24
N12	Mediterranean and Black Sea sand beach	Italy	60	2
N12	Mediterranean and Black Sea sand beach	Italy	80	6
N12	Mediterranean and Black Sea sand beach	Italy	100	30
N12	Mediterranean and Black Sea sand beach	Italy	150	6
N12	Mediterranean and Black Sea sand beach	Italy	200	10
N12	Mediterranean and Black Sea sand beach	Italy	400	1
N12	Mediterranean and Black Sea sand beach	Malta	5	2
N12	Mediterranean and Black Sea sand beach	Malta	10	3
N12	Mediterranean and Black Sea sand beach	Malta	15	1
N12	Mediterranean and Black Sea sand beach	Romania	5	2
N12	Mediterranean and Black Sea sand beach	Romania	10	4
N12	Mediterranean and Black Sea sand beach	Romania	20	1
N12	Mediterranean and Black Sea sand beach	Romania	25	13
N12	Mediterranean and Black Sea sand beach	Romania	30	1
N12	Mediterranean and Black Sea sand beach	Romania	50	11
N12	Mediterranean and Black Sea sand beach	Romania	80	1
N12	Mediterranean and Black Sea sand beach	Romania	100	3
N12	Mediterranean and Black Sea sand beach	Romania	200	2
N12	Mediterranean and Black Sea sand beach	Ukraine	4	9
N12	Mediterranean and Black Sea sand beach	Ukraine	25	6
N12	Mediterranean and Black Sea sand beach	Ukraine	100	26
N13	Atlantic and Baltic shifting coastal dune	Belgium	1	10
N13	Atlantic and Baltic shifting coastal dune	Belgium	4	4
N13	Atlantic and Baltic shifting coastal dune	Belgium	9	18
N13	Atlantic and Baltic shifting coastal dune	Denmark	80	1
N13	Atlantic and Baltic shifting coastal dune	Denmark	100	2
N13	Atlantic and Baltic shifting coastal dune	Finland	4	5
N13	Atlantic and Baltic shifting coastal dune	Finland	5	4
N13	Atlantic and Baltic shifting coastal dune	Finland	10	9
N13	Atlantic and Baltic shifting coastal dune	Finland	15	1
N13	Atlantic and Baltic shifting coastal dune	Finland	40	1
N13	Atlantic and Baltic shifting coastal dune	Finland	41	1
N13	Atlantic and Baltic shifting coastal dune	Finland	112	1
N13	Atlantic and Baltic shifting coastal dune	France	2	1
N13	Atlantic and Baltic shifting coastal dune	France	5	2
N13	Atlantic and Baltic shifting coastal dune	France	6	1
N13	Atlantic and Baltic shifting coastal dune	France	9	3
N13	Atlantic and Baltic shifting coastal dune	France	10	29
N13	Atlantic and Baltic shifting coastal dune	France	20	7
N13	Atlantic and Baltic shifting coastal dune	France	25	3
N13	Atlantic and Baltic shifting coastal dune	France	30	1
N13	Atlantic and Baltic shifting coastal dune	France	50	3
N13	Atlantic and Baltic shifting coastal dune	France	60	1
N13	Atlantic and Baltic shifting coastal dune	France	80	1
N13	Atlantic and Baltic shifting coastal dune	France	100	3
N13	Atlantic and Baltic shifting coastal dune	France	180	1
N13	Atlantic and Baltic shifting coastal dune	France	200	2
N13	Atlantic and Baltic shifting coastal dune	Germany	1	13
N13	Atlantic and Baltic shifting coastal dune	Germany	1.2	1
N13	Atlantic and Baltic shifting coastal dune	Germany	1.5	14
N13	Atlantic and Baltic shifting coastal dune	Germany	1.8	1
N13	Atlantic and Baltic shifting coastal dune	Germany	2	4
N13	Atlantic and Baltic shifting coastal dune	Germany	2.25	1
N13	Atlantic and Baltic shifting coastal dune	Germany	2.5	1
N13	Atlantic and Baltic shifting coastal dune	Germany	3	13
N13	Atlantic and Baltic shifting coastal dune	Germany	3.75	1
N13	Atlantic and Baltic shifting coastal dune	Germany	4	40
N13	Atlantic and Baltic shifting coastal dune	Germany	4.5	6
N13	Atlantic and Baltic shifting coastal dune	Germany	5	6
N13	Atlantic and Baltic shifting coastal dune	Germany	6	7
N13	Atlantic and Baltic shifting coastal dune	Germany	8	1
N13	Atlantic and Baltic shifting coastal dune	Germany	9	18
N13	Atlantic and Baltic shifting coastal dune	Germany	10	23
N13	Atlantic and Baltic shifting coastal dune	Germany	12	3
N13	Atlantic and Baltic shifting coastal dune	Germany	13	1
N13	Atlantic and Baltic shifting coastal dune	Germany	15	5
N13	Atlantic and Baltic shifting coastal dune	Germany	16	10
N13	Atlantic and Baltic shifting coastal dune	Germany	20	12
N13	Atlantic and Baltic shifting coastal dune	Germany	24	1
N13	Atlantic and Baltic shifting coastal dune	Germany	25	5
N13	Atlantic and Baltic shifting coastal dune	Germany	30	6
N13	Atlantic and Baltic shifting coastal dune	Germany	40	5
N13	Atlantic and Baltic shifting coastal dune	Germany	45	1
N13	Atlantic and Baltic shifting coastal dune	Germany	50	6
N13	Atlantic and Baltic shifting coastal dune	Germany	80	1
N13	Atlantic and Baltic shifting coastal dune	Germany	100	15
N13	Atlantic and Baltic shifting coastal dune	Germany	200	4
N13	Atlantic and Baltic shifting coastal dune	Germany	300	1
N13	Atlantic and Baltic shifting coastal dune	Iceland	100	2
N13	Atlantic and Baltic shifting coastal dune	Ireland	1	7
N13	Atlantic and Baltic shifting coastal dune	Ireland	2	9
N13	Atlantic and Baltic shifting coastal dune	Ireland	4	162
N13	Atlantic and Baltic shifting coastal dune	Ireland	8	11
N13	Atlantic and Baltic shifting coastal dune	Ireland	9	2
N13	Atlantic and Baltic shifting coastal dune	Ireland	12	6
N13	Atlantic and Baltic shifting coastal dune	Ireland	16	32
N13	Atlantic and Baltic shifting coastal dune	Ireland	20	6
N13	Atlantic and Baltic shifting coastal dune	Ireland	25	1
N13	Atlantic and Baltic shifting coastal dune	Ireland	32	2
N13	Atlantic and Baltic shifting coastal dune	Ireland	100	13
N13	Atlantic and Baltic shifting coastal dune	Latvia	1	19
N13	Atlantic and Baltic shifting coastal dune	Latvia	4	2
N13	Atlantic and Baltic shifting coastal dune	Lithuania	4	9
N13	Atlantic and Baltic shifting coastal dune	Lithuania	16	21
N13	Atlantic and Baltic shifting coastal dune	Lithuania	25	2
N13	Atlantic and Baltic shifting coastal dune	Lithuania	100	1
N13	Atlantic and Baltic shifting coastal dune	Netherlands	1	2
N13	Atlantic and Baltic shifting coastal dune	Netherlands	1.5	1
N13	Atlantic and Baltic shifting coastal dune	Netherlands	2	5
N13	Atlantic and Baltic shifting coastal dune	Netherlands	3	3
N13	Atlantic and Baltic shifting coastal dune	Netherlands	4	109
N13	Atlantic and Baltic shifting coastal dune	Netherlands	4.5	2
N13	Atlantic and Baltic shifting coastal dune	Netherlands	5	1
N13	Atlantic and Baltic shifting coastal dune	Netherlands	6	15
N13	Atlantic and Baltic shifting coastal dune	Netherlands	7	1
N13	Atlantic and Baltic shifting coastal dune	Netherlands	8	7
N13	Atlantic and Baltic shifting coastal dune	Netherlands	9	81
N13	Atlantic and Baltic shifting coastal dune	Netherlands	10	8
N13	Atlantic and Baltic shifting coastal dune	Netherlands	12	7
N13	Atlantic and Baltic shifting coastal dune	Netherlands	12.3	1
N13	Atlantic and Baltic shifting coastal dune	Netherlands	14	1
N13	Atlantic and Baltic shifting coastal dune	Netherlands	15	11
N13	Atlantic and Baltic shifting coastal dune	Netherlands	16	41
N13	Atlantic and Baltic shifting coastal dune	Netherlands	18	4
N13	Atlantic and Baltic shifting coastal dune	Netherlands	20	10
N13	Atlantic and Baltic shifting coastal dune	Netherlands	25	85
N13	Atlantic and Baltic shifting coastal dune	Netherlands	30	5
N13	Atlantic and Baltic shifting coastal dune	Netherlands	32	1
N13	Atlantic and Baltic shifting coastal dune	Netherlands	35	1
N13	Atlantic and Baltic shifting coastal dune	Netherlands	36	4
N13	Atlantic and Baltic shifting coastal dune	Netherlands	40	4
N13	Atlantic and Baltic shifting coastal dune	Netherlands	45	1
N13	Atlantic and Baltic shifting coastal dune	Netherlands	48	1
N13	Atlantic and Baltic shifting coastal dune	Netherlands	49	4
N13	Atlantic and Baltic shifting coastal dune	Netherlands	50	9
N13	Atlantic and Baltic shifting coastal dune	Netherlands	60	3
N13	Atlantic and Baltic shifting coastal dune	Netherlands	64	2
N13	Atlantic and Baltic shifting coastal dune	Netherlands	75	3
N13	Atlantic and Baltic shifting coastal dune	Netherlands	80	1
N13	Atlantic and Baltic shifting coastal dune	Netherlands	90	1
N13	Atlantic and Baltic shifting coastal dune	Netherlands	96	1
N13	Atlantic and Baltic shifting coastal dune	Netherlands	100	37
N13	Atlantic and Baltic shifting coastal dune	Netherlands	120	2
N13	Atlantic and Baltic shifting coastal dune	Netherlands	144	1
N13	Atlantic and Baltic shifting coastal dune	Netherlands	150	3
N13	Atlantic and Baltic shifting coastal dune	Netherlands	175	1
N13	Atlantic and Baltic shifting coastal dune	Netherlands	180	2
N13	Atlantic and Baltic shifting coastal dune	Netherlands	200	4
N13	Atlantic and Baltic shifting coastal dune	Netherlands	250	2
N13	Atlantic and Baltic shifting coastal dune	Netherlands	400	5
N13	Atlantic and Baltic shifting coastal dune	Netherlands	500	1
N13	Atlantic and Baltic shifting coastal dune	Netherlands	525	1
N13	Atlantic and Baltic shifting coastal dune	Netherlands	600	2
N13	Atlantic and Baltic shifting coastal dune	Netherlands	1000	1
N13	Atlantic and Baltic shifting coastal dune	Norway	10	1
N13	Atlantic and Baltic shifting coastal dune	Norway	15	2
N13	Atlantic and Baltic shifting coastal dune	Norway	20	2
N13	Atlantic and Baltic shifting coastal dune	Norway	45	1
N13	Atlantic and Baltic shifting coastal dune	Norway	50	1
N13	Atlantic and Baltic shifting coastal dune	Norway	100	1
N13	Atlantic and Baltic shifting coastal dune	Poland	9	1
N13	Atlantic and Baltic shifting coastal dune	Poland	10	1
N13	Atlantic and Baltic shifting coastal dune	Poland	14	1
N13	Atlantic and Baltic shifting coastal dune	Poland	15	2
N13	Atlantic and Baltic shifting coastal dune	Poland	20	1
N13	Atlantic and Baltic shifting coastal dune	Poland	25	1
N13	Atlantic and Baltic shifting coastal dune	Poland	30	4
N13	Atlantic and Baltic shifting coastal dune	Poland	35	2
N13	Atlantic and Baltic shifting coastal dune	Poland	40	2
N13	Atlantic and Baltic shifting coastal dune	Poland	45	2
N13	Atlantic and Baltic shifting coastal dune	Poland	50	3
N13	Atlantic and Baltic shifting coastal dune	Poland	60	5
N13	Atlantic and Baltic shifting coastal dune	Poland	70	1
N13	Atlantic and Baltic shifting coastal dune	Poland	80	4
N13	Atlantic and Baltic shifting coastal dune	Poland	90	2
N13	Atlantic and Baltic shifting coastal dune	Poland	100	9
N13	Atlantic and Baltic shifting coastal dune	Poland	110	1
N13	Atlantic and Baltic shifting coastal dune	Poland	112	1
N13	Atlantic and Baltic shifting coastal dune	Poland	120	2
N13	Atlantic and Baltic shifting coastal dune	Poland	150	5
N13	Atlantic and Baltic shifting coastal dune	Poland	200	6
N13	Atlantic and Baltic shifting coastal dune	Poland	250	1
N13	Atlantic and Baltic shifting coastal dune	Poland	300	1
N13	Atlantic and Baltic shifting coastal dune	Poland	500	1
N13	Atlantic and Baltic shifting coastal dune	Portugal	1	8
N13	Atlantic and Baltic shifting coastal dune	Portugal	2	21
N13	Atlantic and Baltic shifting coastal dune	Portugal	3	6
N13	Atlantic and Baltic shifting coastal dune	Portugal	4	16
N13	Atlantic and Baltic shifting coastal dune	Portugal	5	7
N13	Atlantic and Baltic shifting coastal dune	Portugal	6	6
N13	Atlantic and Baltic shifting coastal dune	Portugal	8	1
N13	Atlantic and Baltic shifting coastal dune	Portugal	10	14
N13	Atlantic and Baltic shifting coastal dune	Portugal	15	1
N13	Atlantic and Baltic shifting coastal dune	Portugal	20	14
N13	Atlantic and Baltic shifting coastal dune	Portugal	30	2
N13	Atlantic and Baltic shifting coastal dune	Portugal	40	1
N13	Atlantic and Baltic shifting coastal dune	Spain	1	32
N13	Atlantic and Baltic shifting coastal dune	Spain	2	4
N13	Atlantic and Baltic shifting coastal dune	Spain	4	38
N13	Atlantic and Baltic shifting coastal dune	Spain	5	1
N13	Atlantic and Baltic shifting coastal dune	Spain	6	9
N13	Atlantic and Baltic shifting coastal dune	Spain	8	33
N13	Atlantic and Baltic shifting coastal dune	Spain	9	1
N13	Atlantic and Baltic shifting coastal dune	Spain	10	141
N13	Atlantic and Baltic shifting coastal dune	Spain	12	44
N13	Atlantic and Baltic shifting coastal dune	Spain	14	4
N13	Atlantic and Baltic shifting coastal dune	Spain	15	8
N13	Atlantic and Baltic shifting coastal dune	Spain	16	24
N13	Atlantic and Baltic shifting coastal dune	Spain	18	1
N13	Atlantic and Baltic shifting coastal dune	Spain	20	61
N13	Atlantic and Baltic shifting coastal dune	Spain	25	1
N13	Atlantic and Baltic shifting coastal dune	Spain	26	1
N13	Atlantic and Baltic shifting coastal dune	Spain	30	8
N13	Atlantic and Baltic shifting coastal dune	Spain	40	5
N13	Atlantic and Baltic shifting coastal dune	Spain	50	7
N13	Atlantic and Baltic shifting coastal dune	Spain	80	1
N13	Atlantic and Baltic shifting coastal dune	Spain	100	1
N13	Atlantic and Baltic shifting coastal dune	Sweden	1	7
N13	Atlantic and Baltic shifting coastal dune	Sweden	15	1
N13	Atlantic and Baltic shifting coastal dune	Sweden	20	6
N13	Atlantic and Baltic shifting coastal dune	Sweden	25	5
N13	Atlantic and Baltic shifting coastal dune	Sweden	30	1
N13	Atlantic and Baltic shifting coastal dune	Sweden	40	4
N13	Atlantic and Baltic shifting coastal dune	Sweden	50	9
N13	Atlantic and Baltic shifting coastal dune	Sweden	100	3
N13	Atlantic and Baltic shifting coastal dune	United Kingdom	2	2
N13	Atlantic and Baltic shifting coastal dune	United Kingdom	4	72
N13	Atlantic and Baltic shifting coastal dune	United Kingdom	6	2
N13	Atlantic and Baltic shifting coastal dune	United Kingdom	8	1
N13	Atlantic and Baltic shifting coastal dune	United Kingdom	10	4
N13	Atlantic and Baltic shifting coastal dune	United Kingdom	12	1
N13	Atlantic and Baltic shifting coastal dune	United Kingdom	16	52
N13	Atlantic and Baltic shifting coastal dune	United Kingdom	25	528
N13	Atlantic and Baltic shifting coastal dune	United Kingdom	40	1
N13	Atlantic and Baltic shifting coastal dune	United Kingdom	50	1
N13	Atlantic and Baltic shifting coastal dune	United Kingdom	64	1
N14	Mediterranean, Macaronesian and Black Sea shifting coastal dune	Albania	5	1
N14	Mediterranean, Macaronesian and Black Sea shifting coastal dune	Albania	50	1
N14	Mediterranean, Macaronesian and Black Sea shifting coastal dune	Bulgaria	16	10
N14	Mediterranean, Macaronesian and Black Sea shifting coastal dune	Bulgaria	25	52
N14	Mediterranean, Macaronesian and Black Sea shifting coastal dune	Bulgaria	100	12
N14	Mediterranean, Macaronesian and Black Sea shifting coastal dune	Bulgaria	200	2
N14	Mediterranean, Macaronesian and Black Sea shifting coastal dune	Croatia	10	1
N14	Mediterranean, Macaronesian and Black Sea shifting coastal dune	Croatia	25	1
N14	Mediterranean, Macaronesian and Black Sea shifting coastal dune	Croatia	30	14
N14	Mediterranean, Macaronesian and Black Sea shifting coastal dune	Croatia	120	1
N14	Mediterranean, Macaronesian and Black Sea shifting coastal dune	Croatia	200	2
N14	Mediterranean, Macaronesian and Black Sea shifting coastal dune	France	2	2
N14	Mediterranean, Macaronesian and Black Sea shifting coastal dune	France	4	2
N14	Mediterranean, Macaronesian and Black Sea shifting coastal dune	France	5	3
N14	Mediterranean, Macaronesian and Black Sea shifting coastal dune	France	6	1
N14	Mediterranean, Macaronesian and Black Sea shifting coastal dune	France	10	23
N14	Mediterranean, Macaronesian and Black Sea shifting coastal dune	France	15	2
N14	Mediterranean, Macaronesian and Black Sea shifting coastal dune	France	20	10
N14	Mediterranean, Macaronesian and Black Sea shifting coastal dune	France	25	4
N14	Mediterranean, Macaronesian and Black Sea shifting coastal dune	France	30	9
N14	Mediterranean, Macaronesian and Black Sea shifting coastal dune	France	40	5
N14	Mediterranean, Macaronesian and Black Sea shifting coastal dune	France	50	7
N14	Mediterranean, Macaronesian and Black Sea shifting coastal dune	France	60	3
N14	Mediterranean, Macaronesian and Black Sea shifting coastal dune	France	75	1
N14	Mediterranean, Macaronesian and Black Sea shifting coastal dune	France	80	5
N14	Mediterranean, Macaronesian and Black Sea shifting coastal dune	France	90	2
N14	Mediterranean, Macaronesian and Black Sea shifting coastal dune	France	100	8
N14	Mediterranean, Macaronesian and Black Sea shifting coastal dune	France	150	1
N14	Mediterranean, Macaronesian and Black Sea shifting coastal dune	France	200	4
N14	Mediterranean, Macaronesian and Black Sea shifting coastal dune	France	250	1
N14	Mediterranean, Macaronesian and Black Sea shifting coastal dune	France	300	1
N14	Mediterranean, Macaronesian and Black Sea shifting coastal dune	France	600	1
N14	Mediterranean, Macaronesian and Black Sea shifting coastal dune	Greece	2	1
N14	Mediterranean, Macaronesian and Black Sea shifting coastal dune	Greece	4	4
N14	Mediterranean, Macaronesian and Black Sea shifting coastal dune	Greece	5	6
N14	Mediterranean, Macaronesian and Black Sea shifting coastal dune	Greece	6	1
N14	Mediterranean, Macaronesian and Black Sea shifting coastal dune	Greece	7	1
N14	Mediterranean, Macaronesian and Black Sea shifting coastal dune	Greece	9	1
N14	Mediterranean, Macaronesian and Black Sea shifting coastal dune	Greece	10	47
N14	Mediterranean, Macaronesian and Black Sea shifting coastal dune	Greece	11	1
N14	Mediterranean, Macaronesian and Black Sea shifting coastal dune	Greece	12	6
N14	Mediterranean, Macaronesian and Black Sea shifting coastal dune	Greece	13	1
N14	Mediterranean, Macaronesian and Black Sea shifting coastal dune	Greece	15	8
N14	Mediterranean, Macaronesian and Black Sea shifting coastal dune	Greece	16	7
N14	Mediterranean, Macaronesian and Black Sea shifting coastal dune	Greece	18	5
N14	Mediterranean, Macaronesian and Black Sea shifting coastal dune	Greece	20	29
N14	Mediterranean, Macaronesian and Black Sea shifting coastal dune	Greece	24	4
N14	Mediterranean, Macaronesian and Black Sea shifting coastal dune	Greece	25	20
N14	Mediterranean, Macaronesian and Black Sea shifting coastal dune	Greece	30	9
N14	Mediterranean, Macaronesian and Black Sea shifting coastal dune	Greece	35	1
N14	Mediterranean, Macaronesian and Black Sea shifting coastal dune	Greece	36	5
N14	Mediterranean, Macaronesian and Black Sea shifting coastal dune	Greece	40	12
N14	Mediterranean, Macaronesian and Black Sea shifting coastal dune	Greece	45	1
N14	Mediterranean, Macaronesian and Black Sea shifting coastal dune	Greece	48	7
N14	Mediterranean, Macaronesian and Black Sea shifting coastal dune	Greece	50	10
N14	Mediterranean, Macaronesian and Black Sea shifting coastal dune	Greece	60	4
N14	Mediterranean, Macaronesian and Black Sea shifting coastal dune	Greece	64	3
N14	Mediterranean, Macaronesian and Black Sea shifting coastal dune	Greece	80	5
N14	Mediterranean, Macaronesian and Black Sea shifting coastal dune	Greece	90	1
N14	Mediterranean, Macaronesian and Black Sea shifting coastal dune	Greece	100	5
N14	Mediterranean, Macaronesian and Black Sea shifting coastal dune	Greece	200	2
N14	Mediterranean, Macaronesian and Black Sea shifting coastal dune	Greece	300	3
N14	Mediterranean, Macaronesian and Black Sea shifting coastal dune	Greece	400	2
N14	Mediterranean, Macaronesian and Black Sea shifting coastal dune	Italy	1	2
N14	Mediterranean, Macaronesian and Black Sea shifting coastal dune	Italy	2	16
N14	Mediterranean, Macaronesian and Black Sea shifting coastal dune	Italy	3	7
N14	Mediterranean, Macaronesian and Black Sea shifting coastal dune	Italy	4	244
N14	Mediterranean, Macaronesian and Black Sea shifting coastal dune	Italy	5	20
N14	Mediterranean, Macaronesian and Black Sea shifting coastal dune	Italy	6	7
N14	Mediterranean, Macaronesian and Black Sea shifting coastal dune	Italy	7	2
N14	Mediterranean, Macaronesian and Black Sea shifting coastal dune	Italy	8	13
N14	Mediterranean, Macaronesian and Black Sea shifting coastal dune	Italy	8.5	1
N14	Mediterranean, Macaronesian and Black Sea shifting coastal dune	Italy	9	1
N14	Mediterranean, Macaronesian and Black Sea shifting coastal dune	Italy	10	54
N14	Mediterranean, Macaronesian and Black Sea shifting coastal dune	Italy	12	3
N14	Mediterranean, Macaronesian and Black Sea shifting coastal dune	Italy	14	1
N14	Mediterranean, Macaronesian and Black Sea shifting coastal dune	Italy	15	17
N14	Mediterranean, Macaronesian and Black Sea shifting coastal dune	Italy	16	19
N14	Mediterranean, Macaronesian and Black Sea shifting coastal dune	Italy	20	62
N14	Mediterranean, Macaronesian and Black Sea shifting coastal dune	Italy	25	14
N14	Mediterranean, Macaronesian and Black Sea shifting coastal dune	Italy	30	47
N14	Mediterranean, Macaronesian and Black Sea shifting coastal dune	Italy	35	1
N14	Mediterranean, Macaronesian and Black Sea shifting coastal dune	Italy	40	27
N14	Mediterranean, Macaronesian and Black Sea shifting coastal dune	Italy	45	2
N14	Mediterranean, Macaronesian and Black Sea shifting coastal dune	Italy	50	82
N14	Mediterranean, Macaronesian and Black Sea shifting coastal dune	Italy	60	20
N14	Mediterranean, Macaronesian and Black Sea shifting coastal dune	Italy	65	2
N14	Mediterranean, Macaronesian and Black Sea shifting coastal dune	Italy	70	25
N14	Mediterranean, Macaronesian and Black Sea shifting coastal dune	Italy	80	21
N14	Mediterranean, Macaronesian and Black Sea shifting coastal dune	Italy	90	2
N14	Mediterranean, Macaronesian and Black Sea shifting coastal dune	Italy	100	104
N14	Mediterranean, Macaronesian and Black Sea shifting coastal dune	Italy	140	2
N14	Mediterranean, Macaronesian and Black Sea shifting coastal dune	Italy	150	17
N14	Mediterranean, Macaronesian and Black Sea shifting coastal dune	Italy	200	16
N14	Mediterranean, Macaronesian and Black Sea shifting coastal dune	Italy	300	1
N14	Mediterranean, Macaronesian and Black Sea shifting coastal dune	Italy	400	1
N14	Mediterranean, Macaronesian and Black Sea shifting coastal dune	Italy	450	1
N14	Mediterranean, Macaronesian and Black Sea shifting coastal dune	Malta	5	1
N14	Mediterranean, Macaronesian and Black Sea shifting coastal dune	Malta	10	2
N14	Mediterranean, Macaronesian and Black Sea shifting coastal dune	Malta	20	1
N14	Mediterranean, Macaronesian and Black Sea shifting coastal dune	Malta	30	1
N14	Mediterranean, Macaronesian and Black Sea shifting coastal dune	Malta	50	4
N14	Mediterranean, Macaronesian and Black Sea shifting coastal dune	Malta	100	2
N14	Mediterranean, Macaronesian and Black Sea shifting coastal dune	Romania	10	1
N14	Mediterranean, Macaronesian and Black Sea shifting coastal dune	Romania	50	1
N14	Mediterranean, Macaronesian and Black Sea shifting coastal dune	Spain	5	2
N14	Mediterranean, Macaronesian and Black Sea shifting coastal dune	Spain	10	9
N14	Mediterranean, Macaronesian and Black Sea shifting coastal dune	Spain	15	1
N14	Mediterranean, Macaronesian and Black Sea shifting coastal dune	Spain	20	3
N14	Mediterranean, Macaronesian and Black Sea shifting coastal dune	Spain	30	1
N14	Mediterranean, Macaronesian and Black Sea shifting coastal dune	Spain	40	2
N14	Mediterranean, Macaronesian and Black Sea shifting coastal dune	Spain	50	1
N14	Mediterranean, Macaronesian and Black Sea shifting coastal dune	Spain	60	1
N14	Mediterranean, Macaronesian and Black Sea shifting coastal dune	Spain	70	3
N14	Mediterranean, Macaronesian and Black Sea shifting coastal dune	Spain	80	4
N14	Mediterranean, Macaronesian and Black Sea shifting coastal dune	Ukraine	50	1
N14	Mediterranean, Macaronesian and Black Sea shifting coastal dune	Ukraine	100	12
N15	Atlantic and Baltic coastal dune grassland (grey dune)	Belgium	1	78
N15	Atlantic and Baltic coastal dune grassland (grey dune)	Belgium	4	1
N15	Atlantic and Baltic coastal dune grassland (grey dune)	Belgium	9	71
N15	Atlantic and Baltic coastal dune grassland (grey dune)	Belgium	12	1
N15	Atlantic and Baltic coastal dune grassland (grey dune)	Belgium	25	1
N15	Atlantic and Baltic coastal dune grassland (grey dune)	Denmark	1	15
N15	Atlantic and Baltic coastal dune grassland (grey dune)	Denmark	2	3
N15	Atlantic and Baltic coastal dune grassland (grey dune)	Denmark	25	1
N15	Atlantic and Baltic coastal dune grassland (grey dune)	Estonia	4	2
N15	Atlantic and Baltic coastal dune grassland (grey dune)	Finland	4	1
N15	Atlantic and Baltic coastal dune grassland (grey dune)	Finland	10	1
N15	Atlantic and Baltic coastal dune grassland (grey dune)	Finland	15	1
N15	Atlantic and Baltic coastal dune grassland (grey dune)	Finland	35	1
N15	Atlantic and Baltic coastal dune grassland (grey dune)	France	2	1
N15	Atlantic and Baltic coastal dune grassland (grey dune)	France	9	3
N15	Atlantic and Baltic coastal dune grassland (grey dune)	France	10	22
N15	Atlantic and Baltic coastal dune grassland (grey dune)	France	16	1
N15	Atlantic and Baltic coastal dune grassland (grey dune)	France	20	1
N15	Atlantic and Baltic coastal dune grassland (grey dune)	France	40	1
N15	Atlantic and Baltic coastal dune grassland (grey dune)	France	50	3
N15	Atlantic and Baltic coastal dune grassland (grey dune)	France	100	2
N15	Atlantic and Baltic coastal dune grassland (grey dune)	France	120	1
N15	Atlantic and Baltic coastal dune grassland (grey dune)	France	200	3
N15	Atlantic and Baltic coastal dune grassland (grey dune)	Germany	1	31
N15	Atlantic and Baltic coastal dune grassland (grey dune)	Germany	1.2	8
N15	Atlantic and Baltic coastal dune grassland (grey dune)	Germany	1.35	1
N15	Atlantic and Baltic coastal dune grassland (grey dune)	Germany	1.4	2
N15	Atlantic and Baltic coastal dune grassland (grey dune)	Germany	1.44	2
N15	Atlantic and Baltic coastal dune grassland (grey dune)	Germany	1.5	10
N15	Atlantic and Baltic coastal dune grassland (grey dune)	Germany	1.69	1
N15	Atlantic and Baltic coastal dune grassland (grey dune)	Germany	2	10
N15	Atlantic and Baltic coastal dune grassland (grey dune)	Germany	2.25	7
N15	Atlantic and Baltic coastal dune grassland (grey dune)	Germany	2.5	1
N15	Atlantic and Baltic coastal dune grassland (grey dune)	Germany	3	5
N15	Atlantic and Baltic coastal dune grassland (grey dune)	Germany	4	39
N15	Atlantic and Baltic coastal dune grassland (grey dune)	Germany	5	9
N15	Atlantic and Baltic coastal dune grassland (grey dune)	Germany	6	4
N15	Atlantic and Baltic coastal dune grassland (grey dune)	Germany	8	3
N15	Atlantic and Baltic coastal dune grassland (grey dune)	Germany	9	9
N15	Atlantic and Baltic coastal dune grassland (grey dune)	Germany	10	53
N15	Atlantic and Baltic coastal dune grassland (grey dune)	Germany	14	1
N15	Atlantic and Baltic coastal dune grassland (grey dune)	Germany	15	3
N15	Atlantic and Baltic coastal dune grassland (grey dune)	Germany	16	10
N15	Atlantic and Baltic coastal dune grassland (grey dune)	Germany	18	5
N15	Atlantic and Baltic coastal dune grassland (grey dune)	Germany	20	12
N15	Atlantic and Baltic coastal dune grassland (grey dune)	Germany	24	1
N15	Atlantic and Baltic coastal dune grassland (grey dune)	Germany	25	14
N15	Atlantic and Baltic coastal dune grassland (grey dune)	Germany	30	2
N15	Atlantic and Baltic coastal dune grassland (grey dune)	Germany	36	1
N15	Atlantic and Baltic coastal dune grassland (grey dune)	Germany	40	2
N15	Atlantic and Baltic coastal dune grassland (grey dune)	Germany	50	3
N15	Atlantic and Baltic coastal dune grassland (grey dune)	Germany	100	1
N15	Atlantic and Baltic coastal dune grassland (grey dune)	Germany	400	1
N15	Atlantic and Baltic coastal dune grassland (grey dune)	Ireland	1	2
N15	Atlantic and Baltic coastal dune grassland (grey dune)	Ireland	4	26
N15	Atlantic and Baltic coastal dune grassland (grey dune)	Ireland	16	1
N15	Atlantic and Baltic coastal dune grassland (grey dune)	Latvia	1	6
N15	Atlantic and Baltic coastal dune grassland (grey dune)	Latvia	4	9
N15	Atlantic and Baltic coastal dune grassland (grey dune)	Latvia	9	2
N15	Atlantic and Baltic coastal dune grassland (grey dune)	Latvia	15	1
N15	Atlantic and Baltic coastal dune grassland (grey dune)	Latvia	25	15
N15	Atlantic and Baltic coastal dune grassland (grey dune)	Latvia	60	1
N15	Atlantic and Baltic coastal dune grassland (grey dune)	Latvia	100	9
N15	Atlantic and Baltic coastal dune grassland (grey dune)	Lithuania	4	5
N15	Atlantic and Baltic coastal dune grassland (grey dune)	Lithuania	10	2
N15	Atlantic and Baltic coastal dune grassland (grey dune)	Lithuania	16	44
N15	Atlantic and Baltic coastal dune grassland (grey dune)	Lithuania	100	13
N15	Atlantic and Baltic coastal dune grassland (grey dune)	Netherlands	1	70
N15	Atlantic and Baltic coastal dune grassland (grey dune)	Netherlands	1.4	1
N15	Atlantic and Baltic coastal dune grassland (grey dune)	Netherlands	1.5	3
N15	Atlantic and Baltic coastal dune grassland (grey dune)	Netherlands	1.6	1
N15	Atlantic and Baltic coastal dune grassland (grey dune)	Netherlands	1.7	1
N15	Atlantic and Baltic coastal dune grassland (grey dune)	Netherlands	2	48
N15	Atlantic and Baltic coastal dune grassland (grey dune)	Netherlands	2.25	9
N15	Atlantic and Baltic coastal dune grassland (grey dune)	Netherlands	2.5	1
N15	Atlantic and Baltic coastal dune grassland (grey dune)	Netherlands	3	12
N15	Atlantic and Baltic coastal dune grassland (grey dune)	Netherlands	4	468
N15	Atlantic and Baltic coastal dune grassland (grey dune)	Netherlands	4.05	1
N15	Atlantic and Baltic coastal dune grassland (grey dune)	Netherlands	4.5	3
N15	Atlantic and Baltic coastal dune grassland (grey dune)	Netherlands	4.8	1
N15	Atlantic and Baltic coastal dune grassland (grey dune)	Netherlands	5	6
N15	Atlantic and Baltic coastal dune grassland (grey dune)	Netherlands	5.2	1
N15	Atlantic and Baltic coastal dune grassland (grey dune)	Netherlands	6	24
N15	Atlantic and Baltic coastal dune grassland (grey dune)	Netherlands	6.76	1
N15	Atlantic and Baltic coastal dune grassland (grey dune)	Netherlands	7.5	3
N15	Atlantic and Baltic coastal dune grassland (grey dune)	Netherlands	8	13
N15	Atlantic and Baltic coastal dune grassland (grey dune)	Netherlands	9	110
N15	Atlantic and Baltic coastal dune grassland (grey dune)	Netherlands	10	24
N15	Atlantic and Baltic coastal dune grassland (grey dune)	Netherlands	10.5	1
N15	Atlantic and Baltic coastal dune grassland (grey dune)	Netherlands	12	8
N15	Atlantic and Baltic coastal dune grassland (grey dune)	Netherlands	15	14
N15	Atlantic and Baltic coastal dune grassland (grey dune)	Netherlands	16	43
N15	Atlantic and Baltic coastal dune grassland (grey dune)	Netherlands	18	5
N15	Atlantic and Baltic coastal dune grassland (grey dune)	Netherlands	20	7
N15	Atlantic and Baltic coastal dune grassland (grey dune)	Netherlands	24	7
N15	Atlantic and Baltic coastal dune grassland (grey dune)	Netherlands	25	65
N15	Atlantic and Baltic coastal dune grassland (grey dune)	Netherlands	28	2
N15	Atlantic and Baltic coastal dune grassland (grey dune)	Netherlands	30	7
N15	Atlantic and Baltic coastal dune grassland (grey dune)	Netherlands	32	2
N15	Atlantic and Baltic coastal dune grassland (grey dune)	Netherlands	36	3
N15	Atlantic and Baltic coastal dune grassland (grey dune)	Netherlands	40	5
N15	Atlantic and Baltic coastal dune grassland (grey dune)	Netherlands	42	2
N15	Atlantic and Baltic coastal dune grassland (grey dune)	Netherlands	45	1
N15	Atlantic and Baltic coastal dune grassland (grey dune)	Netherlands	48	1
N15	Atlantic and Baltic coastal dune grassland (grey dune)	Netherlands	50	6
N15	Atlantic and Baltic coastal dune grassland (grey dune)	Netherlands	58	1
N15	Atlantic and Baltic coastal dune grassland (grey dune)	Netherlands	60	2
N15	Atlantic and Baltic coastal dune grassland (grey dune)	Netherlands	70	1
N15	Atlantic and Baltic coastal dune grassland (grey dune)	Netherlands	84	1
N15	Atlantic and Baltic coastal dune grassland (grey dune)	Netherlands	100	12
N15	Atlantic and Baltic coastal dune grassland (grey dune)	Netherlands	120	1
N15	Atlantic and Baltic coastal dune grassland (grey dune)	Norway	1	15
N15	Atlantic and Baltic coastal dune grassland (grey dune)	Poland	5	1
N15	Atlantic and Baltic coastal dune grassland (grey dune)	Poland	10	2
N15	Atlantic and Baltic coastal dune grassland (grey dune)	Poland	12	2
N15	Atlantic and Baltic coastal dune grassland (grey dune)	Poland	16	1
N15	Atlantic and Baltic coastal dune grassland (grey dune)	Poland	18	1
N15	Atlantic and Baltic coastal dune grassland (grey dune)	Poland	20	6
N15	Atlantic and Baltic coastal dune grassland (grey dune)	Poland	24	1
N15	Atlantic and Baltic coastal dune grassland (grey dune)	Poland	25	5
N15	Atlantic and Baltic coastal dune grassland (grey dune)	Poland	30	3
N15	Atlantic and Baltic coastal dune grassland (grey dune)	Poland	40	3
N15	Atlantic and Baltic coastal dune grassland (grey dune)	Poland	45	1
N15	Atlantic and Baltic coastal dune grassland (grey dune)	Poland	50	4
N15	Atlantic and Baltic coastal dune grassland (grey dune)	Poland	60	3
N15	Atlantic and Baltic coastal dune grassland (grey dune)	Poland	75	1
N15	Atlantic and Baltic coastal dune grassland (grey dune)	Poland	80	2
N15	Atlantic and Baltic coastal dune grassland (grey dune)	Poland	100	5
N15	Atlantic and Baltic coastal dune grassland (grey dune)	Poland	120	1
N15	Atlantic and Baltic coastal dune grassland (grey dune)	Poland	125	1
N15	Atlantic and Baltic coastal dune grassland (grey dune)	Poland	150	3
N15	Atlantic and Baltic coastal dune grassland (grey dune)	Poland	160	1
N15	Atlantic and Baltic coastal dune grassland (grey dune)	Poland	200	4
N15	Atlantic and Baltic coastal dune grassland (grey dune)	Poland	250	1
N15	Atlantic and Baltic coastal dune grassland (grey dune)	Poland	300	3
N15	Atlantic and Baltic coastal dune grassland (grey dune)	Poland	400	5
N15	Atlantic and Baltic coastal dune grassland (grey dune)	Poland	600	5
N15	Atlantic and Baltic coastal dune grassland (grey dune)	Portugal	6	2
N15	Atlantic and Baltic coastal dune grassland (grey dune)	Portugal	8	2
N15	Atlantic and Baltic coastal dune grassland (grey dune)	Portugal	15	1
N15	Atlantic and Baltic coastal dune grassland (grey dune)	Portugal	20	6
N15	Atlantic and Baltic coastal dune grassland (grey dune)	Portugal	30	2
N15	Atlantic and Baltic coastal dune grassland (grey dune)	Portugal	40	7
N15	Atlantic and Baltic coastal dune grassland (grey dune)	Portugal	50	5
N15	Atlantic and Baltic coastal dune grassland (grey dune)	Portugal	60	6
N15	Atlantic and Baltic coastal dune grassland (grey dune)	Portugal	80	5
N15	Atlantic and Baltic coastal dune grassland (grey dune)	Spain	1	98
N15	Atlantic and Baltic coastal dune grassland (grey dune)	Spain	2	6
N15	Atlantic and Baltic coastal dune grassland (grey dune)	Spain	4	81
N15	Atlantic and Baltic coastal dune grassland (grey dune)	Spain	8	7
N15	Atlantic and Baltic coastal dune grassland (grey dune)	Spain	10	56
N15	Atlantic and Baltic coastal dune grassland (grey dune)	Spain	12	2
N15	Atlantic and Baltic coastal dune grassland (grey dune)	Spain	15	3
N15	Atlantic and Baltic coastal dune grassland (grey dune)	Spain	16	5
N15	Atlantic and Baltic coastal dune grassland (grey dune)	Spain	18	1
N15	Atlantic and Baltic coastal dune grassland (grey dune)	Spain	20	4
N15	Atlantic and Baltic coastal dune grassland (grey dune)	Spain	25	1
N15	Atlantic and Baltic coastal dune grassland (grey dune)	Spain	30	1
N15	Atlantic and Baltic coastal dune grassland (grey dune)	Spain	60	2
N15	Atlantic and Baltic coastal dune grassland (grey dune)	Spain	100	1
N15	Atlantic and Baltic coastal dune grassland (grey dune)	Sweden	1	15
N15	Atlantic and Baltic coastal dune grassland (grey dune)	Sweden	4	11
N15	Atlantic and Baltic coastal dune grassland (grey dune)	Sweden	12	1
N15	Atlantic and Baltic coastal dune grassland (grey dune)	United Kingdom	1	1
N15	Atlantic and Baltic coastal dune grassland (grey dune)	United Kingdom	4	11
N15	Atlantic and Baltic coastal dune grassland (grey dune)	United Kingdom	16	6
N15	Atlantic and Baltic coastal dune grassland (grey dune)	United Kingdom	25	18
N16	Mediterranean and Macaronesian coastal dune grassland (grey dune)	Croatia	10	2
N16	Mediterranean and Macaronesian coastal dune grassland (grey dune)	Croatia	25	1
N16	Mediterranean and Macaronesian coastal dune grassland (grey dune)	Croatia	30	2
N16	Mediterranean and Macaronesian coastal dune grassland (grey dune)	Croatia	50	1
N16	Mediterranean and Macaronesian coastal dune grassland (grey dune)	Croatia	100	3
N16	Mediterranean and Macaronesian coastal dune grassland (grey dune)	France	1	4
N16	Mediterranean and Macaronesian coastal dune grassland (grey dune)	France	2	2
N16	Mediterranean and Macaronesian coastal dune grassland (grey dune)	France	4	1
N16	Mediterranean and Macaronesian coastal dune grassland (grey dune)	France	5	1
N16	Mediterranean and Macaronesian coastal dune grassland (grey dune)	France	6	1
N16	Mediterranean and Macaronesian coastal dune grassland (grey dune)	France	10	7
N16	Mediterranean and Macaronesian coastal dune grassland (grey dune)	France	15	2
N16	Mediterranean and Macaronesian coastal dune grassland (grey dune)	France	20	3
N16	Mediterranean and Macaronesian coastal dune grassland (grey dune)	France	25	2
N16	Mediterranean and Macaronesian coastal dune grassland (grey dune)	France	30	1
N16	Mediterranean and Macaronesian coastal dune grassland (grey dune)	France	50	6
N16	Mediterranean and Macaronesian coastal dune grassland (grey dune)	France	60	2
N16	Mediterranean and Macaronesian coastal dune grassland (grey dune)	France	70	2
N16	Mediterranean and Macaronesian coastal dune grassland (grey dune)	France	80	2
N16	Mediterranean and Macaronesian coastal dune grassland (grey dune)	France	90	2
N16	Mediterranean and Macaronesian coastal dune grassland (grey dune)	France	100	4
N16	Mediterranean and Macaronesian coastal dune grassland (grey dune)	France	200	3
N16	Mediterranean and Macaronesian coastal dune grassland (grey dune)	France	300	1
N16	Mediterranean and Macaronesian coastal dune grassland (grey dune)	Greece	1	4
N16	Mediterranean and Macaronesian coastal dune grassland (grey dune)	Greece	2	6
N16	Mediterranean and Macaronesian coastal dune grassland (grey dune)	Greece	4	9
N16	Mediterranean and Macaronesian coastal dune grassland (grey dune)	Greece	5	5
N16	Mediterranean and Macaronesian coastal dune grassland (grey dune)	Greece	8	3
N16	Mediterranean and Macaronesian coastal dune grassland (grey dune)	Greece	9	2
N16	Mediterranean and Macaronesian coastal dune grassland (grey dune)	Greece	10	27
N16	Mediterranean and Macaronesian coastal dune grassland (grey dune)	Greece	15	6
N16	Mediterranean and Macaronesian coastal dune grassland (grey dune)	Greece	16	5
N16	Mediterranean and Macaronesian coastal dune grassland (grey dune)	Greece	18	1
N16	Mediterranean and Macaronesian coastal dune grassland (grey dune)	Greece	20	28
N16	Mediterranean and Macaronesian coastal dune grassland (grey dune)	Greece	24	13
N16	Mediterranean and Macaronesian coastal dune grassland (grey dune)	Greece	25	17
N16	Mediterranean and Macaronesian coastal dune grassland (grey dune)	Greece	30	12
N16	Mediterranean and Macaronesian coastal dune grassland (grey dune)	Greece	32	2
N16	Mediterranean and Macaronesian coastal dune grassland (grey dune)	Greece	35	4
N16	Mediterranean and Macaronesian coastal dune grassland (grey dune)	Greece	36	2
N16	Mediterranean and Macaronesian coastal dune grassland (grey dune)	Greece	40	21
N16	Mediterranean and Macaronesian coastal dune grassland (grey dune)	Greece	42	2
N16	Mediterranean and Macaronesian coastal dune grassland (grey dune)	Greece	50	13
N16	Mediterranean and Macaronesian coastal dune grassland (grey dune)	Greece	60	18
N16	Mediterranean and Macaronesian coastal dune grassland (grey dune)	Greece	64	16
N16	Mediterranean and Macaronesian coastal dune grassland (grey dune)	Greece	70	4
N16	Mediterranean and Macaronesian coastal dune grassland (grey dune)	Greece	80	8
N16	Mediterranean and Macaronesian coastal dune grassland (grey dune)	Greece	100	20
N16	Mediterranean and Macaronesian coastal dune grassland (grey dune)	Greece	120	1
N16	Mediterranean and Macaronesian coastal dune grassland (grey dune)	Italy	1	8
N16	Mediterranean and Macaronesian coastal dune grassland (grey dune)	Italy	2	26
N16	Mediterranean and Macaronesian coastal dune grassland (grey dune)	Italy	3	17
N16	Mediterranean and Macaronesian coastal dune grassland (grey dune)	Italy	4	344
N16	Mediterranean and Macaronesian coastal dune grassland (grey dune)	Italy	5	26
N16	Mediterranean and Macaronesian coastal dune grassland (grey dune)	Italy	6	15
N16	Mediterranean and Macaronesian coastal dune grassland (grey dune)	Italy	7	2
N16	Mediterranean and Macaronesian coastal dune grassland (grey dune)	Italy	8	8
N16	Mediterranean and Macaronesian coastal dune grassland (grey dune)	Italy	10	54
N16	Mediterranean and Macaronesian coastal dune grassland (grey dune)	Italy	11	1
N16	Mediterranean and Macaronesian coastal dune grassland (grey dune)	Italy	12	3
N16	Mediterranean and Macaronesian coastal dune grassland (grey dune)	Italy	15	18
N16	Mediterranean and Macaronesian coastal dune grassland (grey dune)	Italy	16	7
N16	Mediterranean and Macaronesian coastal dune grassland (grey dune)	Italy	20	56
N16	Mediterranean and Macaronesian coastal dune grassland (grey dune)	Italy	25	14
N16	Mediterranean and Macaronesian coastal dune grassland (grey dune)	Italy	30	46
N16	Mediterranean and Macaronesian coastal dune grassland (grey dune)	Italy	35	4
N16	Mediterranean and Macaronesian coastal dune grassland (grey dune)	Italy	40	32
N16	Mediterranean and Macaronesian coastal dune grassland (grey dune)	Italy	45	1
N16	Mediterranean and Macaronesian coastal dune grassland (grey dune)	Italy	50	113
N16	Mediterranean and Macaronesian coastal dune grassland (grey dune)	Italy	60	22
N16	Mediterranean and Macaronesian coastal dune grassland (grey dune)	Italy	70	10
N16	Mediterranean and Macaronesian coastal dune grassland (grey dune)	Italy	75	3
N16	Mediterranean and Macaronesian coastal dune grassland (grey dune)	Italy	80	15
N16	Mediterranean and Macaronesian coastal dune grassland (grey dune)	Italy	85	1
N16	Mediterranean and Macaronesian coastal dune grassland (grey dune)	Italy	90	2
N16	Mediterranean and Macaronesian coastal dune grassland (grey dune)	Italy	95	1
N16	Mediterranean and Macaronesian coastal dune grassland (grey dune)	Italy	100	101
N16	Mediterranean and Macaronesian coastal dune grassland (grey dune)	Italy	120	3
N16	Mediterranean and Macaronesian coastal dune grassland (grey dune)	Italy	150	18
N16	Mediterranean and Macaronesian coastal dune grassland (grey dune)	Italy	200	7
N16	Mediterranean and Macaronesian coastal dune grassland (grey dune)	Italy	210	2
N16	Mediterranean and Macaronesian coastal dune grassland (grey dune)	Italy	250	2
N16	Mediterranean and Macaronesian coastal dune grassland (grey dune)	Italy	270	1
N16	Mediterranean and Macaronesian coastal dune grassland (grey dune)	Italy	300	2
N16	Mediterranean and Macaronesian coastal dune grassland (grey dune)	Italy	320	1
N16	Mediterranean and Macaronesian coastal dune grassland (grey dune)	Italy	450	1
N16	Mediterranean and Macaronesian coastal dune grassland (grey dune)	Italy	510	1
N16	Mediterranean and Macaronesian coastal dune grassland (grey dune)	Malta	3	1
N16	Mediterranean and Macaronesian coastal dune grassland (grey dune)	Malta	10	1
N16	Mediterranean and Macaronesian coastal dune grassland (grey dune)	Malta	15	1
N16	Mediterranean and Macaronesian coastal dune grassland (grey dune)	Malta	30	1
N16	Mediterranean and Macaronesian coastal dune grassland (grey dune)	Malta	40	2
N16	Mediterranean and Macaronesian coastal dune grassland (grey dune)	Malta	50	6
N16	Mediterranean and Macaronesian coastal dune grassland (grey dune)	Spain	1	1
N16	Mediterranean and Macaronesian coastal dune grassland (grey dune)	Spain	10	7
N16	Mediterranean and Macaronesian coastal dune grassland (grey dune)	Spain	15	1
N16	Mediterranean and Macaronesian coastal dune grassland (grey dune)	Spain	20	3
N16	Mediterranean and Macaronesian coastal dune grassland (grey dune)	Spain	30	1
N16	Mediterranean and Macaronesian coastal dune grassland (grey dune)	Spain	40	7
N16	Mediterranean and Macaronesian coastal dune grassland (grey dune)	Spain	50	4
N16	Mediterranean and Macaronesian coastal dune grassland (grey dune)	Spain	60	1
N16	Mediterranean and Macaronesian coastal dune grassland (grey dune)	Spain	70	1
N16	Mediterranean and Macaronesian coastal dune grassland (grey dune)	Spain	80	2
N16	Mediterranean and Macaronesian coastal dune grassland (grey dune)	Spain	100	3
N16	Mediterranean and Macaronesian coastal dune grassland (grey dune)	Spain	200	1
N17	Black Sea coastal dune grassland (grey dune)	Bulgaria	9	9
N17	Black Sea coastal dune grassland (grey dune)	Bulgaria	10	2
N17	Black Sea coastal dune grassland (grey dune)	Bulgaria	15	6
N17	Black Sea coastal dune grassland (grey dune)	Bulgaria	16	6
N17	Black Sea coastal dune grassland (grey dune)	Bulgaria	25	109
N17	Black Sea coastal dune grassland (grey dune)	Bulgaria	100	8
N17	Black Sea coastal dune grassland (grey dune)	Romania	4	2
N17	Black Sea coastal dune grassland (grey dune)	Romania	10	14
N17	Black Sea coastal dune grassland (grey dune)	Romania	20	5
N17	Black Sea coastal dune grassland (grey dune)	Romania	25	31
N17	Black Sea coastal dune grassland (grey dune)	Romania	30	1
N17	Black Sea coastal dune grassland (grey dune)	Romania	35	1
N17	Black Sea coastal dune grassland (grey dune)	Romania	40	4
N17	Black Sea coastal dune grassland (grey dune)	Romania	50	28
N17	Black Sea coastal dune grassland (grey dune)	Romania	65	1
N17	Black Sea coastal dune grassland (grey dune)	Romania	100	47
N17	Black Sea coastal dune grassland (grey dune)	Romania	150	3
N17	Black Sea coastal dune grassland (grey dune)	Romania	200	2
N17	Black Sea coastal dune grassland (grey dune)	Romania	250	1
N17	Black Sea coastal dune grassland (grey dune)	Ukraine	6	1
N17	Black Sea coastal dune grassland (grey dune)	Ukraine	8	1
N17	Black Sea coastal dune grassland (grey dune)	Ukraine	9	2
N17	Black Sea coastal dune grassland (grey dune)	Ukraine	10	3
N17	Black Sea coastal dune grassland (grey dune)	Ukraine	15	1
N17	Black Sea coastal dune grassland (grey dune)	Ukraine	16	47
N17	Black Sea coastal dune grassland (grey dune)	Ukraine	20	4
N17	Black Sea coastal dune grassland (grey dune)	Ukraine	25	20
N17	Black Sea coastal dune grassland (grey dune)	Ukraine	50	47
N17	Black Sea coastal dune grassland (grey dune)	Ukraine	80	1
N17	Black Sea coastal dune grassland (grey dune)	Ukraine	100	126
N18	Atlantic and Baltic coastal Empetrum heath	Denmark	100	1
N18	Atlantic and Baltic coastal Empetrum heath	Finland	20	1
N18	Atlantic and Baltic coastal Empetrum heath	Germany	1.5	1
N18	Atlantic and Baltic coastal Empetrum heath	Germany	4	8
N18	Atlantic and Baltic coastal Empetrum heath	Germany	5	2
N18	Atlantic and Baltic coastal Empetrum heath	Germany	6	2
N18	Atlantic and Baltic coastal Empetrum heath	Germany	9	2
N18	Atlantic and Baltic coastal Empetrum heath	Germany	10	2
N18	Atlantic and Baltic coastal Empetrum heath	Germany	16	1
N18	Atlantic and Baltic coastal Empetrum heath	Germany	18	1
N18	Atlantic and Baltic coastal Empetrum heath	Germany	20	1
N18	Atlantic and Baltic coastal Empetrum heath	Germany	30	1
N18	Atlantic and Baltic coastal Empetrum heath	Netherlands	1	3
N18	Atlantic and Baltic coastal Empetrum heath	Netherlands	2	1
N18	Atlantic and Baltic coastal Empetrum heath	Netherlands	2.25	1
N18	Atlantic and Baltic coastal Empetrum heath	Netherlands	3	2
N18	Atlantic and Baltic coastal Empetrum heath	Netherlands	4	26
N18	Atlantic and Baltic coastal Empetrum heath	Netherlands	6	6
N18	Atlantic and Baltic coastal Empetrum heath	Netherlands	7	1
N18	Atlantic and Baltic coastal Empetrum heath	Netherlands	9	18
N18	Atlantic and Baltic coastal Empetrum heath	Netherlands	10	2
N18	Atlantic and Baltic coastal Empetrum heath	Netherlands	15	2
N18	Atlantic and Baltic coastal Empetrum heath	Netherlands	16	2
N18	Atlantic and Baltic coastal Empetrum heath	Netherlands	18	1
N18	Atlantic and Baltic coastal Empetrum heath	Netherlands	20	2
N18	Atlantic and Baltic coastal Empetrum heath	Netherlands	22	1
N18	Atlantic and Baltic coastal Empetrum heath	Netherlands	25	38
[truncated: 32,821 more rows]

## Sheet: TABLE S3.4
TABLE S3.4. Variables used in the study
Code	Description	Unit	Transformation	Resolution	Number of plots with available data for dataset C	Category	Link	Reference
bio2	mean diurnal air temperature range	°C		30arc seconds	565063	climate	https://chelsa-climate.org/bioclim/	Karger et al. 2017, 2018
bio4	temperature seasonality	°C*100		30arc seconds	565063	climate	https://chelsa-climate.org/bioclim/	Karger et al. 2017, 2018
bio10	mean daily mean air temperatures of the warmest quarter	°C		30arc seconds	565063	climate	https://chelsa-climate.org/bioclim/	Karger et al. 2017, 2018
bio12	annual precipitation amount	kg/m²/a	log10	30arc seconds	565063	climate	https://chelsa-climate.org/bioclim/	Karger et al. 2017, 2018
bio15	precipitation seasonality	kg/m²	log10	30arc seconds	565063	climate	https://chelsa-climate.org/bioclim/	Karger et al. 2017, 2018
bio18	mean monthly precipitation amount of the warmest quarter	kg/m²/month	log10	30arc seconds	565063	climate	https://chelsa-climate.org/bioclim/	Karger et al. 2017, 2018
pet_penman_mean	Mean monthly potential evapotranspiration	kg/m²/month		30arc seconds	565015	climate	https://chelsa-climate.org/exchelsa-extended-bioclim/	Brun et al. 2022a, 2022b
TRI	terrain ruggedness index	m		3arc seconds	562995	topography	https://portal.opentopography.org/dataspace/dataset?opentopoID=OTDS.012020.4326.1	Amatulli et al. 2020
EIVE.M	European Indicator values for Soil moisture				565042	indicator value	https://zenodo.org/records/7534792	Dengler et al. 2023
EIVE.N	European Indicator values for Soil nitrogen				565037	indicator value	https://zenodo.org/records/7534792	Dengler et al. 2023
EIVE.R	European Indicator values for Soil reaction				565037	indicator value	https://zenodo.org/records/7534792	Dengler et al. 2023
EIVE.L	European Indicator values for Light				565040	indicator value	https://zenodo.org/records/7534792	Dengler et al. 2023
EIVE.T	European Indicator values for Temperature				565040	indicator value	https://zenodo.org/records/7534792	Dengler et al. 2023
Releve.area.m2	plot size	m²	sqrt		420541	database export		Chytrý et al. 2016
Amatulli, G., McInerney, D., Sethi, T. et al. Geomorpho90m, empirical evaluation and accuracy assessment of global high-resolution geomorphometric layers. Sci Data 7, 162 (2020). https://doi.org/10.1038/s41597-020-0479-6
Brun, P., Zimmermann, N.E., Hari, C., Pellisier, L., Karger, D.N. (2022) Global climate-related predictors at kilometre resolution for the past and future Earth System Science Data. 14, 5573–5603 https://doi.org/10.5194/essd-14-5573-2022
Brun, P., Zimmermann, N. E., Hari, C., Pellissier, L., Karger, D. N. (2022). CHELSA-BIOCLIM+ A novel set of global climate-related predictors at kilometre-resolution. EnviDat. https://www.doi.org/10.16904/envidat.332.
Chytrý, M., Hennekens, S.M., Jiménez-Alfaro, B., Knollová, I., Dengler, J., Jansen, F., Landucci, F., Schaminée, J.H.J., Aćić, S., Agrillo, E., Ambarlı, D., Angelini, P., Apostolova, I., Attorre, F., Berg, C., Bergmeier, E., Biurrun, I., Botta-Dukát, Z., Brisse, H., Campos, J.A., Carlón, L., Čarni, A., Casella, L., Csiky, J., Ćušterevska, R., Dajić Stevanović, Z., Danihelka, J., De Bie, E., de Ru…
Dengler J, Jansen F, Chusova O, Hüllbusch E, Nobis MP, Van Meerbeek K, Axmanová I, Bruun HH, Chytrý M, Guarino R, Karrer G, Moeys K, Raus T, Steinbauer MJ, Tichý L, Tyler T, Batsatsashvili K, Bita-Nicolae C, Didukh Y, Diekmann M, Englisch T, Fernández-Pascual E, Frank D, Graf U, Hájek M, Jelaska SD, Jiménez-Alfaro B, Julve P, Nakhutsrishvili G, Ozinga WA, Ruprecht E-K, Šilc U, Theurillat J-P, Gil…
Karger, D. N., Conrad, O., Boehner, J., Kawohl, T., Kreft, H., Soria-Auza, R. W., Zimmermann, N. E., Linder, H. P. and Kessler, M. 2017. Climatologies at high resolution for the earth’s land surface areas. - Sci Data in press.
Karger, D. N., Conrad, O., Böhner, J., Kawohl, T., Kreft, H., Soria-Auza, R. W., Zimmermann, N. E., Linder, H. P. and Kessler, M. 2018. Data from: Climatologies at high resolution for the earth’s land surface areas [Dataset]. - Dryad Digital Repository in press.
